# Supplementary material for: The BH3 only Bcl-2 family member BNIP3 regulates cellular proliferation
Source: PLoS One. 2018 Oct 11;13(10):e0204792. doi: 10.1371/journal.pone.0204792 (PMC6181300; doi:10.1371/journal.pone.0204792)
Supplement: S1 File — (XLSX) [file pone.0204792.s005.xlsx]

## Sheet: Figure 2A- Edu assay
Specimen	Edu positive cells
WT4 Control	0.0036
WT4-1	0.2756
WT4-2	0.2704
WT4-3	0.276
KO4 Control	0.0021
KO4-1	0.3597
KO4-2	0.3631
KO4-3	0.3576
WT8 Control	0.0052
WT8-1	0.2997
WT8-2	0.2823
WT8-3	0.2928
KO5 Control	0.0096
KO5-1	0.4374
KO5-2	0.4588
KO5-3	0.4322

## Sheet: Figure 2B- RTCA
Experiment ID: 1701101407D3				Normalize at 14:59:15 for analysis
Time-Interval	Y (B5)	Y (C5)	Y (D5)	Y (E5)	Y (F5)	Y (G5)	Y (A6)	Y (B6)	Y (D6)	Y (F6)	Y (G6)	Y (H6)
00:00:00	0	0	0	0	0	0	0	0	0	0	0	0			WellID	Cell-Type	Cell-Number
00:00:03	0.0112	-0.0033	-0.0108	0.0011	0.0054	-0.0034	-0.0066	0.0085	-0.0061	0.0089	0.0084	-0.0104
00:28:20	0.0034	-0.0021	-0.0067	-0.0194	-0.0015	0.0025	-0.0015	0.0078	-0.024	-0.0007	0.0032	0.015			B5	MEF-WT4	5000
00:43:21	0.0877	0.0873	0.0719	0.0305	0.0443	0.0448	0.0148	0.037	0.0218	0.0592	0.0633	0.0609			C5	MEF-WT4	5000
00:58:21	0.228	0.2235	0.2116	0.1314	0.1464	0.1385	0.0711	0.096	0.074	0.1675	0.1812	0.1868			D5	MEF-WT4	5000
01:13:22	0.3795	0.374	0.3928	0.2821	0.3004	0.271	0.1456	0.1629	0.1431	0.2735	0.2995	0.3181
01:28:22	0.5101	0.5385	0.6149	0.4529	0.47	0.4246	0.2296	0.2386	0.215	0.3961	0.4338	0.4018			E5	MEF-KO5	5000
01:43:22	0.6658	0.7242	0.8435	0.6293	0.6784	0.5934	0.3201	0.3098	0.2906	0.5268	0.5772	0.5371			F5	MEF-KO5	5000
01:58:23	0.8183	0.8917	1.0379	0.7975	0.8823	0.7734	0.4005	0.3695	0.3661	0.6592	0.7248	0.6617			G5	MEF-KO5	5000
02:13:24	0.9546	1.0207	1.1772	0.9653	1.0701	0.9451	0.4734	0.4267	0.431	0.769	0.8567	0.7651
02:28:25	1.0746	1.128	1.2909	1.1259	1.2391	1.1018	0.5264	0.4929	0.4887	0.8573	0.9544	0.8435			A6	MEF-KO4	5000
02:43:26	1.1782	1.2088	1.3819	1.2643	1.3765	1.2336	0.585	0.549	0.5387	0.9303	1.0534	0.9115			B6	MEF-KO4	5000
02:58:27	1.2531	1.2724	1.4562	1.3819	1.495	1.3475	0.6418	0.5997	0.5952	0.9936	1.1276	0.9625			D6	MEF-KO4	5000
03:13:28	1.3153	1.3186	1.5061	1.4643	1.5782	1.4259	0.6923	0.6473	0.642	1.0419	1.1784	0.9997
03:28:29	1.3503	1.3672	1.5412	1.5346	1.6461	1.4891	0.7378	0.7007	0.6875	1.0619	1.2131	1.0254			F6	MEF-WT8	5000
03:43:30	1.3767	1.388	1.5687	1.5742	1.6801	1.526	0.7782	0.7538	0.7243	1.0654	1.2149	1.0351			G6	MEF-WT8	5000
03:58:31	1.3956	1.3987	1.5865	1.5899	1.6876	1.5297	0.8096	0.7983	0.7539	1.0745	1.2203	1.0461			H6	MEF-WT8	5000
04:13:32	1.3954	1.4097	1.5843	1.6015	1.6938	1.5325	0.8393	0.8264	0.7891	1.0701	1.2232	1.0356
04:28:33	1.4014	1.4061	1.5746	1.5972	1.6867	1.5298	0.8561	0.844	0.8048	1.0589	1.2211	1.0296
04:43:34	1.4085	1.3838	1.5326	1.5858	1.6709	1.5091	0.8576	0.8561	0.8048	1.0486	1.2165	1.0228
04:58:35	1.3937	1.3596	1.4963	1.5621	1.6672	1.4933	0.8619	0.8484	0.8112	1.0162	1.1876	0.9975
05:13:36	1.3846	1.3192	1.4437	1.5399	1.6451	1.4544	0.8487	0.853	0.7981	0.9896	1.176	0.9855
05:28:37	1.3638	1.3023	1.4021	1.5148	1.6263	1.4035	0.8481	0.8217	0.7893	0.9572	1.151	0.9615
05:43:38	1.3367	1.282	1.3803	1.4948	1.6014	1.3756	0.8429	0.8148	0.778	0.9266	1.1264	0.933
05:58:39	1.3132	1.2613	1.3617	1.4675	1.5738	1.3462	0.8313	0.8092	0.7647	0.9013	1.1008	0.908
06:13:40	1.2979	1.2257	1.334	1.4448	1.5378	1.3283	0.8231	0.8029	0.7539	0.8743	1.0736	0.8863
06:28:41	1.2754	1.2094	1.3092	1.4316	1.5117	1.3101	0.8168	0.7882	0.7471	0.8475	1.0497	0.8555
06:43:42	1.2611	1.1849	1.2802	1.413	1.4827	1.2963	0.8024	0.78	0.7328	0.8298	1.0296	0.8356
06:58:43	1.2343	1.1622	1.2527	1.4015	1.4472	1.2874	0.7917	0.7751	0.7211	0.806	1.0062	0.8136
07:13:44	1.2123	1.1508	1.2289	1.38	1.438	1.2738	0.79	0.7654	0.7149	0.7801	0.9791	0.7852
07:28:45	1.1955	1.1444	1.2158	1.3706	1.4006	1.2591	0.7788	0.7616	0.7186	0.7653	0.9535	0.7621
07:43:46	1.1805	1.146	1.2121	1.3578	1.3739	1.2424	0.7767	0.7605	0.7141	0.7449	0.9294	0.7433
07:58:47	1.1694	1.1327	1.1954	1.3428	1.3487	1.2309	0.7787	0.7574	0.7096	0.7315	0.9154	0.7273
08:13:48	1.1548	1.1214	1.1865	1.3321	1.3237	1.2207	0.7838	0.7529	0.7132	0.7157	0.893	0.7111
08:28:49	1.1255	1.1209	1.1898	1.3268	1.2965	1.208	0.7815	0.7492	0.7236	0.6956	0.8657	0.6874
08:43:50	1.122	1.1109	1.1777	1.3108	1.2774	1.1978	0.7767	0.7582	0.7241	0.6847	0.8526	0.6759
08:58:51	1.1144	1.0998	1.1748	1.3058	1.2643	1.192	0.7707	0.765	0.7319	0.6686	0.8318	0.6668
09:13:52	1.0997	1.093	1.1638	1.2982	1.2549	1.1949	0.773	0.7621	0.7278	0.6565	0.8181	0.658
09:28:53	1.0955	1.0887	1.1524	1.2991	1.2412	1.1845	0.7611	0.7696	0.7339	0.6461	0.8031	0.6429
09:43:54	1.0877	1.0809	1.1473	1.2941	1.2323	1.1747	0.7611	0.7765	0.7392	0.6309	0.7884	0.6322
09:58:55	1.0738	1.0686	1.1346	1.2894	1.2247	1.178	0.7716	0.7803	0.7406	0.6181	0.7755	0.6123
10:13:56	1.0623	1.065	1.1369	1.2849	1.2158	1.1763	0.7692	0.7847	0.7488	0.605	0.7619	0.5997
10:28:57	1.0514	1.0628	1.1316	1.2815	1.2184	1.1741	0.7738	0.7846	0.7473	0.5856	0.7411	0.5861
10:43:58	1.0484	1.0523	1.1235	1.2752	1.2121	1.1784	0.7731	0.7876	0.7581	0.5686	0.7318	0.5745
10:58:59	1.0505	1.0492	1.1162	1.2778	1.2127	1.1772	0.7803	0.7974	0.7609	0.5552	0.7216	0.5715
11:14:00	1.0476	1.0398	1.1116	1.2818	1.2103	1.1821	0.7858	0.7999	0.765	0.5405	0.7042	0.5571
11:29:01	1.0489	1.0379	1.1101	1.2733	1.2037	1.1802	0.7877	0.8059	0.7754	0.5366	0.6975	0.5491
11:44:02	1.044	1.0338	1.1068	1.2583	1.2102	1.1846	0.7985	0.8032	0.7843	0.5218	0.6872	0.5348
11:59:03	1.0473	1.0359	1.1059	1.2687	1.2009	1.1774	0.7952	0.8139	0.7994	0.5152	0.6782	0.5306
12:14:04	1.043	1.0379	1.1043	1.2657	1.2084	1.1744	0.8048	0.8151	0.8074	0.5071	0.6659	0.5147
12:29:05	1.0393	1.0298	1.0992	1.2536	1.2157	1.1773	0.8064	0.8235	0.8172	0.5066	0.6539	0.5078
12:44:06	1.0316	1.0275	1.0985	1.2556	1.2245	1.1815	0.8099	0.8222	0.825	0.5088	0.637	0.492
12:59:07	1.0302	1.0267	1.0901	1.2588	1.2282	1.1774	0.8151	0.8281	0.8312	0.5059	0.6287	0.4788
13:14:08	1.0355	1.0277	1.0906	1.2668	1.2282	1.171	0.8164	0.8391	0.8427	0.5096	0.6246	0.4736
13:29:09	1.0359	1.0209	1.0918	1.2735	1.2246	1.1759	0.8182	0.8477	0.8439	0.5052	0.62	0.4649
13:44:10	1.0318	1.0143	1.0866	1.268	1.2323	1.1858	0.8302	0.8483	0.8389	0.4971	0.6081	0.4539
13:59:11	1.0257	1.013	1.0977	1.2806	1.2305	1.1793	0.8237	0.8538	0.8388	0.4961	0.6032	0.4512
14:14:12	1.0239	1.011	1.0918	1.287	1.2347	1.1898	0.8391	0.8542	0.8363	0.4935	0.5917	0.4428
14:29:13	1.0216	1.0085	1.1003	1.2988	1.2315	1.1859	0.836	0.8604	0.8464	0.4966	0.591	0.4371
14:44:14	1.0168	1.0101	1.102	1.3026	1.2374	1.1933	0.841	0.863	0.8508	0.4995	0.5846	0.436
14:59:15	1.0185	0.996	1.0985	1.3115	1.2416	1.1944	0.847	0.8684	0.854	0.4972	0.5738	0.4289
15:14:16	1.0215	1.0012	1.0912	1.3153	1.2453	1.1912	0.8555	0.8716	0.8581	0.4876	0.5648	0.4249
15:29:17	1.0174	0.9987	1.0909	1.3279	1.2502	1.2041	0.8638	0.8774	0.8687	0.4826	0.5581	0.4205
15:44:18	1.0207	0.9935	1.091	1.3479	1.2614	1.2078	0.8728	0.8841	0.8704	0.4797	0.5483	0.4104
15:59:19	1.0108	1.0094	1.0905	1.3435	1.2696	1.2122	0.8793	0.8758	0.8763	0.4744	0.5379	0.4005
16:14:20	1.022	1.0148	1.0945	1.3522	1.2678	1.208	0.8797	0.8887	0.888	0.479	0.5383	0.3988
16:29:21	1.0244	1.0165	1.0959	1.3517	1.2691	1.2154	0.8783	0.8907	0.8895	0.4726	0.5293	0.3914
16:44:22	1.0263	1.0202	1.0996	1.3516	1.267	1.2221	0.8764	0.8973	0.895	0.4685	0.5311	0.3846
16:59:23	1.0111	1.0294	1.1033	1.3495	1.2579	1.2242	0.881	0.8962	0.8984	0.4599	0.5208	0.3785
17:14:24	1.0116	1.0264	1.1092	1.3577	1.2644	1.2335	0.8821	0.9053	0.9049	0.4557	0.5137	0.3767
17:29:25	1.0164	1.0191	1.1132	1.3596	1.2726	1.2411	0.8848	0.912	0.9104	0.4569	0.5104	0.3713
17:44:26	1.0169	1.0112	1.1236	1.3623	1.2726	1.2437	0.8873	0.9219	0.9166	0.4539	0.508	0.3703
17:59:27	1.0204	1.0116	1.1285	1.3716	1.277	1.2375	0.8851	0.9345	0.9305	0.4514	0.5044	0.3653
18:14:28	1.0282	1.0098	1.1313	1.3671	1.2774	1.2476	0.8901	0.9399	0.957	0.4491	0.5063	0.3608
18:29:29	1.0284	1.0129	1.1255	1.3657	1.2923	1.2521	0.8954	0.9514	0.9929	0.4425	0.4969	0.3572
18:44:30	1.0261	1.0169	1.1332	1.3742	1.2986	1.2394	0.8948	0.9544	1.0274	0.4442	0.5019	0.3572
18:59:31	1.0199	1.0194	1.1253	1.3748	1.2976	1.2456	0.903	0.9575	1.0355	0.4354	0.4949	0.3529
19:14:32	1.0285	1.018	1.1388	1.3817	1.2935	1.2281	0.9036	0.9668	1.0527	0.4362	0.4979	0.3512
19:29:33	1.027	1.0181	1.138	1.3908	1.2926	1.223	0.9155	0.9747	1.0668	0.4401	0.497	0.3539
19:44:34	1.0323	1.0149	1.134	1.3886	1.302	1.2388	0.9241	0.9778	1.07	0.4298	0.4892	0.3487
19:59:35	1.0339	1.0169	1.1358	1.3876	1.3067	1.2428	0.9407	0.9801	1.077	0.4305	0.4913	0.3489
20:14:36	1.0444	1.0099	1.1458	1.3901	1.3145	1.2489	0.9498	0.9888	1.0939	0.4327	0.4959	0.348
20:29:37	1.0414	1.0097	1.1499	1.3827	1.3176	1.2412	0.9526	0.9919	1.0999	0.4371	0.4967	0.3513
20:44:38	1.0492	1.008	1.152	1.3844	1.3208	1.2505	0.9671	1.0024	1.0933	0.4341	0.4902	0.3538
20:59:39	1.0477	1.0135	1.1668	1.3834	1.3138	1.245	0.9677	1.0062	1.0891	0.4354	0.4897	0.3538
21:14:40	1.0507	1.0222	1.1647	1.3767	1.3103	1.2396	0.9747	1.0141	1.0954	0.432	0.4909	0.3537
21:29:41	1.0494	1.0278	1.1658	1.37	1.3064	1.2388	0.9775	1.0195	1.0901	0.4352	0.4916	0.3497
21:44:42	1.0461	1.0295	1.1602	1.3718	1.3095	1.2494	0.9809	1.0173	1.0867	0.434	0.4895	0.3481
21:59:43	1.0509	1.0319	1.1556	1.3717	1.3207	1.2738	0.9895	1.0209	1.0833	0.4279	0.4831	0.3449
22:14:44	1.0605	1.0309	1.1596	1.3907	1.3168	1.2801	0.9961	1.034	1.0898	0.4307	0.4887	0.3468
22:29:45	1.0529	1.0489	1.1607	1.3741	1.3237	1.2908	1.0082	1.0361	1.0882	0.429	0.4832	0.3488
22:44:46	1.0588	1.0528	1.1633	1.374	1.326	1.2844	1.014	1.0538	1.0933	0.4242	0.4799	0.3447
22:59:47	1.0563	1.0684	1.1705	1.3633	1.336	1.2826	1.0088	1.0603	1.0939	0.4277	0.4881	0.3503
23:14:48	1.0626	1.0826	1.176	1.3572	1.336	1.2845	1.0081	1.0626	1.1037	0.4206	0.4834	0.3494
23:29:49	1.0623	1.0902	1.1831	1.3595	1.347	1.2923	1.0216	1.0721	1.1029	0.4167	0.4833	0.3511
23:44:50	1.0553	1.0936	1.1918	1.359	1.3581	1.2873	1.031	1.0765	1.1026	0.414	0.4775	0.3505
23:59:51	1.0672	1.096	1.2076	1.3746	1.3523	1.2785	1.0285	1.0933	1.107	0.4179	0.4801	0.3516
1 day, 0:14:52	1.074	1.0985	1.2115	1.3771	1.3613	1.2923	1.0486	1.1003	1.118	0.4102	0.4718	0.3429
1 day, 0:29:53	1.0845	1.0986	1.2256	1.3831	1.3685	1.2939	1.053	1.1054	1.1263	0.4092	0.4739	0.3436
1 day, 0:44:54	1.0725	1.1111	1.2413	1.3814	1.3681	1.2915	1.0685	1.113	1.1356	0.4061	0.475	0.3467
1 day, 0:59:55	1.083	1.1214	1.2503	1.3868	1.3776	1.2997	1.0701	1.1168	1.1497	0.4054	0.4732	0.3461
1 day, 1:14:56	1.0962	1.1234	1.2522	1.3989	1.387	1.2926	1.0726	1.1298	1.1583	0.4076	0.4786	0.3431
1 day, 1:29:57	1.1109	1.1245	1.2613	1.4154	1.392	1.2994	1.0854	1.1392	1.1732	0.41	0.4769	0.3359
1 day, 1:44:58	1.1135	1.1372	1.2666	1.4147	1.4084	1.3093	1.0975	1.1455	1.1806	0.4124	0.4785	0.3393
1 day, 1:59:59	1.1201	1.1369	1.2749	1.4246	1.4226	1.3214	1.0966	1.1594	1.1811	0.4157	0.4783	0.337
1 day, 2:15:00	1.1134	1.1476	1.2823	1.4244	1.4354	1.3306	1.1043	1.1628	1.1786	0.4194	0.4831	0.3383
1 day, 2:30:01	1.1086	1.1553	1.2902	1.4273	1.4298	1.3341	1.11	1.1769	1.1864	0.4245	0.4872	0.3409
1 day, 2:45:02	1.1112	1.1605	1.2957	1.4202	1.4404	1.346	1.1338	1.1845	1.1938	0.4225	0.4824	0.3432
1 day, 3:00:03	1.1154	1.1814	1.3053	1.4418	1.4405	1.3491	1.1369	1.1848	1.2082	0.4267	0.4907	0.3503
1 day, 3:15:04	1.1274	1.1827	1.3152	1.4591	1.4429	1.3622	1.1565	1.1905	1.2292	0.4226	0.4814	0.3505
1 day, 3:30:05	1.1408	1.1833	1.3149	1.4707	1.4496	1.3622	1.1665	1.2004	1.2474	0.4284	0.4959	0.3588
1 day, 3:45:06	1.1572	1.1901	1.3234	1.4796	1.4714	1.3824	1.188	1.1976	1.2611	0.4235	0.4941	0.361
1 day, 4:00:07	1.1718	1.196	1.3336	1.5019	1.4739	1.3923	1.1929	1.2215	1.2786	0.4259	0.49	0.3555
1 day, 4:15:08	1.1644	1.2085	1.3438	1.5121	1.482	1.4119	1.2068	1.2221	1.281	0.4258	0.4894	0.361
1 day, 4:30:09	1.157	1.2217	1.3538	1.5321	1.5004	1.4293	1.2096	1.2371	1.3	0.4318	0.4917	0.3614
1 day, 4:45:10	1.1729	1.2313	1.3782	1.5516	1.5124	1.4355	1.2039	1.2617	1.3216	0.4382	0.4905	0.3638
1 day, 5:00:11	1.1775	1.2402	1.3911	1.5627	1.5261	1.4602	1.2026	1.2796	1.3351	0.4357	0.4931	0.3635
1 day, 5:15:12	1.1834	1.2463	1.4024	1.5586	1.5225	1.4698	1.2155	1.2946	1.3477	0.4305	0.4871	0.3681
1 day, 5:30:13	1.1863	1.2566	1.4113	1.5785	1.5311	1.4709	1.2274	1.3003	1.366	0.4351	0.4929	0.3758
1 day, 5:45:14	1.1887	1.2646	1.4211	1.6083	1.539	1.4877	1.2386	1.3143	1.4008	0.4451	0.5021	0.3749
1 day, 6:00:15	1.193	1.2661	1.4186	1.6188	1.5506	1.5087	1.2638	1.3183	1.4198	0.444	0.4987	0.3813
1 day, 6:15:16	1.1807	1.278	1.4338	1.6425	1.5706	1.5258	1.2854	1.3192	1.4386	0.451	0.5025	0.3792
1 day, 6:30:17	1.1816	1.2982	1.4436	1.6664	1.5863	1.5292	1.2902	1.3309	1.4532	0.4594	0.5146	0.3852
1 day, 6:45:18	1.1893	1.3122	1.4541	1.6828	1.596	1.5352	1.2996	1.3331	1.4728	0.4607	0.5232	0.3896
1 day, 7:00:19	1.2009	1.3271	1.4556	1.6927	1.6161	1.5579	1.3242	1.3444	1.4786	0.4603	0.5214	0.3885
1 day, 7:15:20	1.2013	1.339	1.4586	1.7222	1.6237	1.5585	1.3459	1.3722	1.478	0.4717	0.5334	0.395
1 day, 7:30:21	1.2148	1.3508	1.4738	1.7591	1.6408	1.5721	1.3648	1.3875	1.4951	0.4804	0.5378	0.3921
1 day, 7:45:22	1.2119	1.3601	1.4923	1.7676	1.6405	1.5841	1.3669	1.3921	1.519	0.4834	0.5424	0.3986
1 day, 8:00:23	1.2219	1.3682	1.5056	1.7751	1.6714	1.6133	1.3791	1.414	1.5304	0.4897	0.5397	0.3935
1 day, 8:15:24	1.2276	1.3719	1.5093	1.8002	1.6936	1.6341	1.3937	1.4311	1.5338	0.4863	0.5372	0.4001
1 day, 8:30:25	1.2343	1.3925	1.5207	1.8203	1.705	1.6546	1.4152	1.4501	1.5477	0.4927	0.547	0.4066
1 day, 8:45:26	1.2438	1.3923	1.5325	1.8367	1.7272	1.6696	1.4324	1.464	1.5698	0.4959	0.5527	0.4119
1 day, 9:00:27	1.2629	1.4058	1.5554	1.8443	1.74	1.682	1.4416	1.4851	1.6026	0.5008	0.5567	0.4179
1 day, 9:15:28	1.2693	1.4185	1.5741	1.8636	1.769	1.7129	1.4699	1.5	1.613	0.506	0.5545	0.4209
1 day, 9:30:29	1.2872	1.4332	1.5961	1.8806	1.7676	1.7271	1.4932	1.5243	1.6245	0.5179	0.5633	0.4262
1 day, 9:45:30	1.3014	1.4401	1.6071	1.881	1.7814	1.737	1.5169	1.5505	1.635	0.5131	0.5612	0.4263
1 day, 10:00:31	1.3161	1.4559	1.6209	1.9058	1.8041	1.7484	1.5297	1.5635	1.6575	0.5265	0.5736	0.4322
1 day, 10:15:32	1.3246	1.4545	1.6274	1.9246	1.8317	1.7483	1.5639	1.5898	1.6933	0.5262	0.572	0.426
1 day, 10:30:33	1.3407	1.4788	1.636	1.9173	1.8465	1.7506	1.5963	1.6166	1.7149	0.5314	0.5768	0.4274
1 day, 10:45:34	1.3561	1.4962	1.6545	1.9382	1.8715	1.7721	1.6212	1.6394	1.7381	0.5322	0.5851	0.44
1 day, 11:00:35	1.3729	1.5017	1.6491	1.9521	1.8946	1.7737	1.6421	1.651	1.7648	0.5428	0.5917	0.4515
1 day, 11:15:36	1.3922	1.5192	1.6667	1.9736	1.9189	1.8043	1.6696	1.6762	1.8	0.5437	0.5902	0.4513
1 day, 11:30:37	1.415	1.5274	1.7053	1.9949	1.9233	1.8443	1.6892	1.7049	1.8241	0.5437	0.5906	0.4577
1 day, 11:45:38	1.4171	1.5544	1.7178	2.0191	1.9324	1.8539	1.7201	1.7197	1.8539	0.552	0.5956	0.4632
1 day, 12:00:39	1.43	1.5747	1.7439	2.0408	1.942	1.8796	1.7549	1.7495	1.8987	0.5577	0.6043	0.4641
1 day, 12:15:40	1.4327	1.5875	1.7769	2.0353	1.9682	1.9029	1.773	1.7768	1.9283	0.564	0.6064	0.4662
1 day, 12:30:41	1.4416	1.6015	1.8126	2.0488	1.9865	1.9107	1.7917	1.8088	1.9503	0.5717	0.6124	0.4758
1 day, 12:45:42	1.4526	1.6125	1.8263	2.0701	1.9915	1.9245	1.823	1.835	1.9821	0.5743	0.6089	0.4753
1 day, 13:00:43	1.4664	1.6384	1.8267	2.0921	1.9995	1.9269	1.8397	1.8591	2.0041	0.5799	0.6157	0.4756
1 day, 13:15:44	1.4747	1.6502	1.8364	2.1141	2.0198	1.9475	1.8529	1.8892	2.0085	0.5767	0.6222	0.4826
1 day, 13:30:45	1.4926	1.665	1.8571	2.1242	2.0346	1.9534	1.8848	1.9189	2.034	0.5914	0.6256	0.4783
1 day, 13:45:46	1.4923	1.6848	1.8646	2.1397	2.0593	1.9853	1.9089	1.9381	2.0399	0.59	0.6338	0.4897
1 day, 14:00:47	1.5229	1.6921	1.9002	2.1609	2.0754	2.0098	1.9178	1.9538	2.0707	0.5929	0.6382	0.4943
1 day, 14:15:48	1.5428	1.7027	1.9094	2.1505	2.0927	2.0297	1.8841	1.9675	2.1064	0.5909	0.6412	0.4976
1 day, 14:30:49	1.5554	1.7101	1.917	2.1538	2.1199	2.0509	1.904	1.9907	2.1328	0.5974	0.6463	0.5036
1 day, 14:45:50	1.5566	1.7231	1.9384	2.1989	2.1469	2.1063	1.939	2.0264	2.1642	0.6035	0.6431	0.4992
1 day, 15:00:51	1.5677	1.7422	1.9488	2.2235	2.1694	2.1135	1.9695	2.0598	2.2004	0.6143	0.65	0.5107
1 day, 15:15:52	1.5797	1.7737	1.9587	2.2417	2.1986	2.1183	1.9914	2.0868	2.2287	0.6191	0.6559	0.5171
1 day, 15:30:53	1.5973	1.7866	1.9749	2.2856	2.2031	2.1304	2.0372	2.1195	2.2707	0.6223	0.6571	0.5198
1 day, 15:45:54	1.6129	1.8039	1.9962	2.3048	2.2366	2.1437	2.0768	2.1392	2.3052	0.626	0.6531	0.5226
1 day, 16:00:55	1.6232	1.8012	2.01	2.3419	2.257	2.1475	2.0942	2.1561	2.3307	0.6341	0.6483	0.5257
1 day, 16:15:56	1.6422	1.8228	2.0195	2.3557	2.2562	2.1379	2.1294	2.1738	2.3467	0.6407	0.6582	0.5366
1 day, 16:30:57	1.6504	1.8217	2.0368	2.3758	2.2682	2.1763	2.1774	2.1617	2.3747	0.6387	0.6614	0.5375
1 day, 16:45:58	1.6768	1.8426	2.0393	2.4008	2.2779	2.2152	2.2045	2.1419	2.4096	0.6443	0.6717	0.5447
1 day, 17:00:59	1.693	1.8675	2.0538	2.4088	2.2959	2.2349	2.2416	2.1461	2.4584	0.6514	0.6838	0.5507
1 day, 17:16:00	1.6967	1.8753	2.0679	2.4339	2.3038	2.2669	2.269	2.1568	2.4886	0.6519	0.6903	0.5533
1 day, 17:31:01	1.7008	1.8934	2.0869	2.4602	2.3137	2.2775	2.3127	2.1925	2.5275	0.6613	0.6891	0.5534
1 day, 17:46:02	1.705	1.9106	2.0944	2.4509	2.3365	2.2884	2.3505	2.2233	2.5473	0.6642	0.7005	0.5615
1 day, 18:01:03	1.7001	1.9094	2.1305	2.4868	2.371	2.3102	2.3765	2.2606	2.5496	0.6664	0.7034	0.5662
1 day, 18:16:04	1.7148	1.9177	2.1576	2.5289	2.3935	2.3277	2.4053	2.2956	2.4911	0.6713	0.703	0.5722
1 day, 18:31:05	1.7338	1.9355	2.1864	2.5709	2.4205	2.3533	2.4181	2.352	2.5072	0.6739	0.7117	0.5795
1 day, 18:46:06	1.7433	1.9522	2.1932	2.5835	2.4525	2.3824	2.4473	2.3876	2.5351	0.6716	0.7221	0.5786
1 day, 19:01:07	1.7489	1.9647	2.1998	2.5842	2.4799	2.4055	2.4847	2.4318	2.5713	0.6743	0.7255	0.5824
1 day, 19:16:08	1.7737	1.9638	2.2073	2.6134	2.488	2.4203	2.5189	2.4718	2.6087	0.6724	0.7246	0.5876
1 day, 19:31:09	1.8021	1.9758	2.2153	2.6434	2.5007	2.4225	2.5477	2.5175	2.6383	0.6867	0.7246	0.5953
1 day, 19:46:10	1.8059	2.0121	2.2329	2.6431	2.5185	2.4565	2.5548	2.5414	2.6995	0.6906	0.7223	0.5998
1 day, 20:01:11	1.8127	2.0247	2.2444	2.6636	2.5209	2.4781	2.5754	2.5937	2.7299	0.6908	0.7247	0.6046
1 day, 20:16:12	1.8361	2.0432	2.2716	2.6755	2.5263	2.5049	2.5956	2.6338	2.7603	0.6917	0.7345	0.6088
1 day, 20:31:13	1.8491	2.0634	2.2792	2.6839	2.5446	2.523	2.6234	2.6673	2.8206	0.6907	0.7364	0.6093
1 day, 20:46:14	1.8763	2.0732	2.2852	2.7059	2.5503	2.5333	2.658	2.6952	2.85	0.7005	0.74	0.6176
1 day, 21:01:15	1.9015	2.076	2.2788	2.7384	2.5726	2.5465	2.6779	2.7395	2.8748	0.7049	0.7462	0.6254
1 day, 21:16:16	1.8991	2.0883	2.2731	2.7619	2.6019	2.57	2.6875	2.7777	2.9342	0.7042	0.7493	0.629
1 day, 21:31:17	1.901	2.0921	2.2829	2.7781	2.624	2.5616	2.7141	2.7959	2.9605	0.7101	0.753	0.6325
1 day, 21:46:18	1.9142	2.0971	2.3019	2.8242	2.6314	2.5684	2.7471	2.8246	2.9938	0.712	0.7601	0.6388
1 day, 22:01:19	1.9465	2.1134	2.3203	2.8392	2.6605	2.6112	2.772	2.8516	3.0156	0.712	0.7624	0.6392
1 day, 22:16:20	1.9645	2.1405	2.3222	2.855	2.682	2.6474	2.7876	2.8599	3.0293	0.7087	0.7624	0.6375
1 day, 22:31:21	1.9808	2.1767	2.3339	2.8904	2.7302	2.6729	2.8186	2.8801	3.0456	0.7115	0.7645	0.6417
1 day, 22:46:22	2.0052	2.201	2.3671	2.9245	2.7443	2.6833	2.8626	2.9123	3.0692	0.7254	0.7651	0.6424
1 day, 23:01:23	2.0209	2.2134	2.3961	2.9177	2.7558	2.7022	2.8758	2.9407	3.1159	0.7236	0.7616	0.6433
1 day, 23:16:24	2.031	2.2208	2.4063	2.9226	2.7709	2.6989	2.9229	2.9843	3.1318	0.7312	0.7635	0.652
1 day, 23:31:25	2.0431	2.2493	2.4043	2.9283	2.789	2.7133	2.9386	2.9985	3.1285	0.7376	0.764	0.6525
1 day, 23:46:26	2.0684	2.2538	2.4133	2.9426	2.7822	2.7168	2.9764	3.0405	3.1496	0.7428	0.7717	0.6549
2 days, 0:01:27	2.0807	2.2616	2.427	2.9419	2.8145	2.7466	2.9981	3.0548	3.1813	0.7419	0.7659	0.6523
2 days, 0:16:28	2.0853	2.2735	2.4445	2.9556	2.8333	2.7854	3.0113	3.0975	3.2213	0.7408	0.7705	0.6555
2 days, 0:31:29	2.1026	2.2812	2.4568	2.9772	2.8419	2.7854	3.0417	3.139	3.2381	0.7416	0.7808	0.6589
2 days, 0:46:30	2.1103	2.2944	2.4509	2.9825	2.8415	2.8104	3.067	3.1495	3.2451	0.7455	0.7816	0.6617
2 days, 1:01:31	2.1523	2.2999	2.4598	2.9962	2.8711	2.8295	3.1123	3.1677	3.2512	0.7488	0.793	0.6708
2 days, 1:16:32	2.1566	2.307	2.4693	3.0313	2.8799	2.8466	3.1575	3.1834	3.2704	0.7525	0.7854	0.6722
2 days, 1:31:33	2.1557	2.3199	2.4933	3.0226	2.9038	2.8563	3.1913	3.2037	3.2783	0.747	0.7865	0.6712
2 days, 1:46:34	2.1839	2.3405	2.529	3.045	2.912	2.8758	3.2008	3.2538	3.3245	0.7522	0.7874	0.6721
2 days, 2:01:35	2.2077	2.364	2.5319	3.0849	2.9345	2.8901	3.2227	3.2844	3.3339	0.7611	0.7941	0.6753
2 days, 2:16:36	2.2089	2.3704	2.5496	3.1136	2.9614	2.9052	3.2453	3.3032	3.3471	0.7494	0.7954	0.6735
2 days, 2:31:37	2.2274	2.3808	2.5542	3.1373	2.9845	2.9266	3.2841	3.3563	3.3498	0.7527	0.797	0.6749
2 days, 2:46:38	2.2324	2.3935	2.5693	3.1709	3.0114	2.9621	3.3064	3.3855	3.3437	0.7526	0.8021	0.6766
2 days, 3:01:39	2.2512	2.4075	2.5836	3.188	3.0406	2.9761	3.3509	3.4112	3.3723	0.7571	0.7954	0.6758
2 days, 3:16:40	2.2751	2.4292	2.5947	3.2053	3.0339	2.9916	3.363	3.4331	3.3915	0.7498	0.8096	0.6771
2 days, 3:31:41	2.2891	2.4422	2.6004	3.2141	3.0674	2.9884	3.3962	3.4537	3.4108	0.7464	0.8039	0.6667
2 days, 3:46:42	2.3104	2.4588	2.6183	3.2245	3.0718	3.004	3.4387	3.4662	3.4339	0.7504	0.7993	0.6718
2 days, 4:01:43	2.3156	2.5093	2.6224	3.2329	3.099	3.0067	3.4582	3.4907	3.4481	0.7425	0.8033	0.6643
2 days, 4:16:44	2.3418	2.5397	2.6347	3.2311	3.1088	3.0148	3.5109	3.4999	3.4792	0.7428	0.8088	0.666
2 days, 4:31:45	2.3499	2.5492	2.6506	3.2755	3.1333	3.029	3.6017	3.519	3.5063	0.7384	0.8064	0.6654
2 days, 4:46:46	2.3787	2.5666	2.6686	3.2941	3.1304	3.05	3.735	3.5444	3.5232	0.7439	0.8077	0.6683
2 days, 5:01:47	2.4104	2.5438	2.6965	3.3346	3.1523	3.055	3.7686	3.5505	3.5459	0.7444	0.8097	0.6664
2 days, 5:16:48	2.4212	2.5399	2.7156	3.3404	3.1694	3.1026	3.7894	3.5719	3.5956	0.7389	0.8155	0.6645
2 days, 5:31:49	2.4362	2.5625	2.7257	3.3469	3.1609	3.1183	3.8278	3.6102	3.5955	0.7425	0.8109	0.656
2 days, 5:46:50	2.4564	2.6032	2.727	3.3878	3.1859	3.1125	3.853	3.6669	3.6191	0.7484	0.8193	0.6587
2 days, 6:01:51	2.4763	2.6262	2.7236	3.3996	3.2041	3.1173	3.8513	3.8005	3.6398	0.7562	0.8132	0.6609
2 days, 6:16:52	2.4818	2.6448	2.7571	3.4172	3.2312	3.1122	3.8668	3.8257	3.6508	0.7568	0.8195	0.6641
2 days, 6:31:53	2.4891	2.6683	2.7736	3.4252	3.2427	3.1119	3.8762	3.8523	3.6812	0.7533	0.8161	0.6673
2 days, 6:46:54	2.5119	2.673	2.8134	3.4279	3.2476	3.1189	3.9049	3.8785	3.7129	0.7557	0.8192	0.6731
2 days, 7:01:55	2.5106	2.6658	2.8655	3.428	3.2767	3.1443	3.8997	3.9198	3.7872	0.7482	0.8196	0.6751
2 days, 7:16:56	2.5219	2.6673	2.8894	3.4365	3.3068	3.1662	3.9114	3.9277	3.9362	0.7593	0.8111	0.6763
2 days, 7:31:57	2.5436	2.6682	2.8882	3.4489	3.3283	3.1844	3.9384	3.9293	3.972	0.7593	0.8158	0.6701
2 days, 7:46:58	2.5648	2.6692	2.8946	3.4595	3.3317	3.2162	3.9668	3.923	4.0027	0.761	0.815	0.6731
2 days, 8:01:59	2.5833	2.6873	2.8871	3.475	3.3174	3.2386	3.9876	3.9342	3.9991	0.7654	0.8126	0.6814
2 days, 8:17:00	2.5703	2.7076	2.8971	3.5025	3.3394	3.2387	3.9913	3.9398	4.0119	0.7549	0.8102	0.669
2 days, 8:32:01	2.5795	2.7038	2.9319	3.5047	3.3191	3.2567	4.0044	3.9619	4.007	0.7566	0.8045	0.6703
2 days, 8:47:02	2.5932	2.7106	2.9491	3.5037	3.3259	3.2763	4.0169	3.9658	4.0211	0.7527	0.7997	0.6754
2 days, 9:02:03	2.5869	2.7433	2.9456	3.5413	3.3259	3.2857	4.0477	3.9842	4.0295	0.7482	0.81	0.6732
2 days, 9:17:04	2.6127	2.7469	2.9545	3.5611	3.3422	3.2815	4.0793	3.9985	4.0517	0.7531	0.805	0.6783
2 days, 9:32:05	2.635	2.7557	2.9703	3.5508	3.3723	3.2746	4.0885	4.0521	4.0752	0.7455	0.8067	0.6746
2 days, 9:47:06	2.6594	2.7668	2.9841	3.5602	3.3955	3.3142	4.1174	4.0634	4.0791	0.7524	0.803	0.6775
2 days, 10:02:07	2.6688	2.7893	3.0031	3.568	3.4203	3.3313	4.1572	4.0618	4.0862	0.7498	0.8069	0.6773
2 days, 10:17:08	2.6611	2.799	3.0029	3.5815	3.4511	3.3319	4.1685	4.0868	4.1074	0.7485	0.8039	0.6744
2 days, 10:32:09	2.6774	2.8174	3.0193	3.5822	3.4678	3.3506	4.1832	4.1032	4.1136	0.7533	0.8084	0.6801
2 days, 10:47:10	2.6702	2.8415	3.0255	3.5905	3.4852	3.3541	4.2062	4.1298	4.1324	0.7492	0.808	0.6727
2 days, 11:02:11	2.6976	2.858	3.0398	3.6245	3.4992	3.3647	4.2221	4.1642	4.1457	0.756	0.8026	0.6828
2 days, 11:17:12	2.7074	2.8666	3.0435	3.6275	3.5239	3.3801	4.2594	4.1752	4.1599	0.751	0.8076	0.6755
2 days, 11:32:13	2.7264	2.8875	3.0554	3.674	3.5436	3.3985	4.2865	4.1855	4.1772	0.7508	0.7989	0.6781
2 days, 11:47:14	2.7545	2.9023	3.0644	3.6947	3.5476	3.4147	4.2943	4.1917	4.2118	0.7535	0.7922	0.6819
2 days, 12:02:15	2.7628	2.9185	3.0844	3.7246	3.5694	3.4193	4.3135	4.2347	4.2439	0.7471	0.7913	0.6706
2 days, 12:17:16	2.7783	2.9436	3.0966	3.7405	3.5738	3.4417	4.3348	4.2654	4.2779	0.7437	0.7884	0.6679
2 days, 12:32:17	2.7815	2.9479	3.1174	3.7566	3.5869	3.4672	4.3567	4.3018	4.3147	0.7423	0.7866	0.6691
2 days, 12:47:17	2.7995	2.9608	3.1104	3.7603	3.5924	3.4838	4.3957	4.3303	4.3147	0.7397	0.7955	0.6699
2 days, 13:02:18	2.8031	2.9687	3.1277	3.7466	3.6272	3.5151	4.4131	4.3361	4.3494	0.7421	0.7918	0.6715
2 days, 13:17:19	2.8086	2.9765	3.1389	3.7718	3.6533	3.5237	4.4439	4.3623	4.3766	0.7395	0.7947	0.668
2 days, 13:32:20	2.8249	2.9939	3.1443	3.7876	3.6696	3.5451	4.4696	4.3768	4.3984	0.7418	0.7874	0.6748
2 days, 13:47:21	2.8565	3.0197	3.1539	3.8095	3.675	3.5962	4.5068	4.3863	4.4335	0.7358	0.7907	0.6678
2 days, 14:02:22	2.8678	3.055	3.1671	3.8268	3.6946	3.6018	4.5178	4.3984	4.4784	0.7393	0.7851	0.6723
2 days, 14:17:23	2.8808	3.0703	3.1709	3.8256	3.7077	3.5896	4.5469	4.43	4.495	0.7337	0.7895	0.668
2 days, 14:32:24	2.9002	3.0727	3.1687	3.8534	3.7301	3.6053	4.5762	4.4367	4.5183	0.7389	0.781	0.6708
2 days, 14:47:25	2.9201	3.0726	3.198	3.851	3.7549	3.6394	4.5914	4.4387	4.5374	0.738	0.7799	0.6756
2 days, 15:02:26	2.9469	3.0741	3.2256	3.8569	3.7704	3.6826	4.6029	4.4565	4.5413	0.7393	0.7734	0.6765
2 days, 15:17:27	2.9593	3.0686	3.2505	3.8719	3.7927	3.6934	4.6413	4.4893	4.5509	0.7361	0.7785	0.6746
2 days, 15:32:28	2.9714	3.0913	3.2601	3.8914	3.7994	3.706	4.68	4.4982	4.5605	0.7373	0.7672	0.6759
2 days, 15:47:29	2.9802	3.0992	3.2617	3.9171	3.8191	3.7137	4.6981	4.4949	4.5815	0.7388	0.775	0.669
2 days, 16:02:30	2.9815	3.1231	3.3013	3.9544	3.8144	3.7181	4.7114	4.521	4.5952	0.7433	0.7684	0.6765
2 days, 16:17:31	2.9835	3.1239	3.3161	3.9668	3.8402	3.723	4.7095	4.5529	4.6352	0.7434	0.7772	0.6747
2 days, 16:32:32	2.9925	3.1279	3.3295	4.0106	3.8609	3.744	4.7283	4.5476	4.6465	0.7408	0.7828	0.6739
2 days, 16:47:33	3.0113	3.133	3.3255	4.0423	3.8722	3.786	4.7413	4.5559	4.6976	0.7402	0.7836	0.6717
2 days, 17:02:34	3.0214	3.1306	3.3244	4.0571	3.8952	3.7967	4.7805	4.5804	4.7105	0.7339	0.7836	0.6679
2 days, 17:17:35	3.0302	3.1414	3.3204	4.0696	3.9161	3.8335	4.808	4.6155	4.751	0.7389	0.781	0.6717
2 days, 17:32:36	3.0429	3.1591	3.3261	4.0828	3.951	3.8313	4.8387	4.6377	4.7769	0.7346	0.7868	0.6664
2 days, 17:47:37	3.0572	3.1569	3.3503	4.0866	3.9533	3.8621	4.8733	4.6464	4.7795	0.7339	0.7854	0.667
2 days, 18:02:38	3.0752	3.1674	3.3749	4.1142	3.9782	3.8692	4.8811	4.6581	4.8075	0.7351	0.7872	0.6724
2 days, 18:17:39	3.0875	3.1665	3.363	4.133	4.0007	3.9138	4.9018	4.6822	4.8263	0.7418	0.7816	0.6692
2 days, 18:32:40	3.086	3.1576	3.3676	4.1504	4.0269	3.9292	4.9359	4.7229	4.8568	0.7437	0.7904	0.6687
2 days, 18:47:41	3.103	3.176	3.3687	4.1804	4.0334	3.9449	4.9173	4.7315	4.8875	0.7484	0.7935	0.667
2 days, 19:02:42	3.1084	3.1806	3.3605	4.1922	4.0653	3.9491	4.9279	4.7261	4.8756	0.748	0.7992	0.6647
2 days, 19:17:43	3.1157	3.1873	3.3735	4.2055	4.1046	3.9905	4.9388	4.7526	4.8686	0.7503	0.8012	0.6618
2 days, 19:32:44	3.1222	3.1931	3.3811	4.2454	4.1243	4.0204	4.9545	4.7663	4.899	0.7536	0.8004	0.6667
2 days, 19:47:45	3.1258	3.1903	3.3876	4.275	4.1549	4.0405	4.9857	4.7846	4.9336	0.7539	0.7972	0.6588
2 days, 20:02:46	3.1154	3.1847	3.3917	4.2824	4.1991	4.048	4.9987	4.7933	4.9488	0.7591	0.7952	0.6602
2 days, 20:17:47	3.1239	3.2093	3.382	4.29	4.2133	4.0509	5.0177	4.8132	4.9618	0.7579	0.7992	0.6615
2 days, 20:32:48	3.1357	3.2253	3.3861	4.3142	4.2116	4.0581	5.0154	4.8538	4.9763	0.7563	0.8044	0.6693
2 days, 20:47:49	3.14	3.2271	3.3988	4.3387	4.226	4.0695	5.0238	4.8732	4.9829	0.7538	0.8098	0.666
2 days, 21:02:50	3.1546	3.2518	3.4157	4.3558	4.2263	4.0969	5.047	4.886	5.0062	0.7528	0.8113	0.6618
2 days, 21:17:51	3.1878	3.2784	3.4727	4.3636	4.278	4.157	5.0901	4.8992	5.0418	0.7555	0.8126	0.6673
2 days, 21:32:52	3.2089	3.3032	3.4914	4.3926	4.301	4.1786	5.1016	4.9179	5.0242	0.7602	0.8076	0.6713
2 days, 21:47:53	3.2402	3.3289	3.4889	4.3807	4.2767	4.1403	5.0671	4.9195	5.0403	0.7569	0.8153	0.6699
2 days, 22:02:54	3.2037	3.3219	3.4728	4.3963	4.3253	4.1605	5.0811	4.9147	5.0608	0.7495	0.8146	0.6674
2 days, 22:17:55	3.2097	3.3208	3.4553	4.3826	4.3056	4.1862	5.0877	4.9036	5.0403	0.7535	0.8038	0.669
2 days, 22:32:56	3.2493	3.3501	3.4859	4.3951	4.3527	4.2141	5.1031	4.9326	5.0652	0.76	0.8112	0.6669
2 days, 22:47:57	3.2399	3.3602	3.5081	4.4263	4.3603	4.2505	5.1334	4.9396	5.0952	0.7617	0.8118	0.6738
2 days, 23:02:58	3.2289	3.3618	3.4982	4.4024	4.3599	4.2517	5.132	4.9216	5.0801	0.7627	0.8119	0.663
2 days, 23:17:59	3.2255	3.3634	3.5056	4.4307	4.3763	4.2609	5.1521	4.9437	5.0665	0.7599	0.8118	0.6593
2 days, 23:33:00	3.2497	3.3683	3.5114	4.4309	4.3893	4.2816	5.1384	4.9739	5.0659	0.7606	0.812	0.6554
2 days, 23:48:01	3.2471	3.3821	3.5251	4.4373	4.3717	4.2738	5.1569	4.9777	5.0766	0.7579	0.8179	0.6636
3 days, 0:03:02	3.2503	3.3888	3.5365	4.4534	4.3731	4.3007	5.1675	4.9908	5.0995	0.7588	0.8124	0.6668
3 days, 0:18:03	3.2754	3.3983	3.5358	4.4683	4.3933	4.323	5.1817	5.0105	5.1426	0.7615	0.8163	0.6649
3 days, 0:33:04	3.2836	3.3843	3.552	4.4597	4.4365	4.3301	5.209	5.0308	5.1542	0.7565	0.8167	0.6715
3 days, 0:48:05	3.2788	3.3852	3.548	4.4809	4.4501	4.3479	5.2109	5.0439	5.1807	0.7621	0.8231	0.6683
3 days, 1:03:06	3.2845	3.3966	3.5435	4.4903	4.4736	4.3455	5.2386	5.0686	5.1834	0.7606	0.8306	0.6687
3 days, 1:18:07	3.3068	3.4015	3.5436	4.5043	4.4737	4.3592	5.2398	5.0839	5.1903	0.7633	0.832	0.6586
3 days, 1:33:08	3.3292	3.4089	3.5734	4.5317	4.4721	4.3678	5.2699	5.0937	5.217	0.7713	0.8255	0.6579
3 days, 1:48:09	3.3393	3.4186	3.5926	4.5324	4.4843	4.3794	5.2815	5.113	5.2531	0.7669	0.8289	0.6554
3 days, 2:03:10	3.3452	3.4337	3.5752	4.5598	4.4888	4.4152	5.2764	5.1229	5.2521	0.7726	0.8372	0.6511
3 days, 2:18:11	3.3521	3.4326	3.5903	4.5962	4.4933	4.4496	5.293	5.147	5.2771	0.7714	0.8352	0.6516
3 days, 2:33:12	3.3847	3.4461	3.5963	4.6212	4.4958	4.4546	5.2939	5.1554	5.2907	0.7695	0.8361	0.6481
3 days, 2:48:13	3.404	3.4532	3.6021	4.6364	4.5267	4.4516	5.3243	5.1489	5.3059	0.7713	0.8342	0.6557
3 days, 3:03:14	3.4177	3.4626	3.605	4.6441	4.5443	4.4508	5.3361	5.1557	5.3136	0.7731	0.8379	0.6537
3 days, 3:18:15	3.4268	3.4582	3.6081	4.656	4.5446	4.4439	5.3281	5.1594	5.332	0.7779	0.8397	0.6502
3 days, 3:33:16	3.4417	3.4626	3.6119	4.6846	4.5391	4.4537	5.3411	5.193	5.3406	0.7792	0.8387	0.6583
3 days, 3:48:17	3.4274	3.4732	3.629	4.6906	4.5447	4.46	5.3453	5.2032	5.3458	0.7748	0.8449	0.662
3 days, 4:03:18	3.4295	3.4798	3.6304	4.7138	4.5608	4.4999	5.3336	5.1735	5.3591	0.7781	0.8519	0.6564
3 days, 4:18:19	3.4186	3.4868	3.6409	4.7298	4.5921	4.5148	5.3422	5.1835	5.3739	0.779	0.8421	0.6596
3 days, 4:33:20	3.4111	3.4995	3.6466	4.7432	4.6192	4.5248	5.3534	5.2221	5.3807	0.7797	0.8467	0.6611
3 days, 4:48:21	3.4182	3.507	3.6531	4.7572	4.6285	4.5311	5.3603	5.2263	5.3911	0.7812	0.8463	0.6569
3 days, 5:03:22	3.4387	3.4907	3.6692	4.7681	4.6502	4.5415	5.356	5.2198	5.4144	0.7797	0.8374	0.6563
3 days, 5:18:23	3.4558	3.5012	3.6768	4.7663	4.6458	4.5357	5.3777	5.2433	5.4375	0.7749	0.8418	0.6538
3 days, 5:33:24	3.4507	3.5183	3.6704	4.7756	4.6487	4.5662	5.3703	5.2308	5.439	0.7746	0.8389	0.6543
3 days, 5:48:25	3.4576	3.5386	3.6919	4.7694	4.6742	4.586	5.3893	5.2534	5.4391	0.7747	0.8418	0.656
3 days, 6:03:26	3.4611	3.5613	3.7196	4.7784	4.684	4.6329	5.3933	5.2585	5.433	0.7725	0.8419	0.6573
3 days, 6:18:27	3.4562	3.5499	3.718	4.8133	4.7156	4.6506	5.4143	5.2728	5.4393	0.7698	0.8517	0.66
3 days, 6:33:28	3.4592	3.5631	3.7094	4.8276	4.7239	4.6682	5.4139	5.2678	5.4614	0.7717	0.8492	0.6581
3 days, 6:48:29	3.4608	3.5558	3.7046	4.8309	4.7436	4.65	5.4177	5.2742	5.463	0.7785	0.8514	0.653
3 days, 7:03:30	3.475	3.5684	3.7003	4.8704	4.7606	4.6784	5.3897	5.2888	5.4676	0.7847	0.8493	0.6559
3 days, 7:18:31	3.4952	3.579	3.6979	4.9039	4.7633	4.6912	5.3985	5.3055	5.4767	0.7851	0.8535	0.6501
3 days, 7:33:32	3.524	3.5897	3.7099	4.9118	4.7685	4.7125	5.4075	5.3146	5.4755	0.7889	0.8571	0.6533
3 days, 7:48:33	3.5238	3.5894	3.7149	4.9261	4.7733	4.7425	5.4015	5.2988	5.4827	0.7962	0.8616	0.6528
3 days, 8:03:34	3.5371	3.5772	3.6994	4.9607	4.7891	4.7548	5.4063	5.305	5.5012	0.7945	0.8614	0.6595
3 days, 8:18:35	3.5291	3.5812	3.7042	4.9688	4.8084	4.7431	5.4108	5.3133	5.4998	0.7918	0.8667	0.6539
3 days, 8:33:36	3.5198	3.5877	3.7059	4.9666	4.8124	4.7656	5.4077	5.3132	5.4741	0.794	0.8645	0.6521
3 days, 8:48:37	3.5318	3.5895	3.7005	4.989	4.8167	4.7738	5.4169	5.3412	5.4829	0.7957	0.8645	0.6487
3 days, 9:03:38	3.531	3.5876	3.7121	5.0138	4.7995	4.7784	5.3996	5.3323	5.5063	0.7945	0.8669	0.6474
3 days, 9:18:39	3.5478	3.5961	3.717	5.0245	4.8072	4.7796	5.4133	5.3364	5.5231	0.7982	0.8642	0.642
3 days, 9:33:40	3.5579	3.6109	3.7173	5.0462	4.7998	4.7927	5.4149	5.3318	5.537	0.8043	0.8655	0.6537
3 days, 9:48:41	3.579	3.6183	3.7189	5.0594	4.8106	4.8335	5.4031	5.31	5.5365	0.8044	0.8713	0.6544
3 days, 10:03:42	3.5831	3.63	3.7516	5.0837	4.8081	4.8437	5.3851	5.3271	5.5472	0.8103	0.8692	0.6609
3 days, 10:18:43	3.5923	3.6359	3.7409	5.0853	4.8385	4.8507	5.3967	5.3335	5.5488	0.8142	0.8704	0.6566
3 days, 10:33:44	3.6062	3.6469	3.7623	5.0701	4.8576	4.874	5.4155	5.3348	5.5544	0.8137	0.8716	0.6547
3 days, 10:48:45	3.621	3.6406	3.7788	5.0914	4.887	4.9035	5.4304	5.3407	5.5562	0.8097	0.8718	0.6529
3 days, 11:03:46	3.6028	3.6406	3.7875	5.0938	4.9009	4.9386	5.4431	5.3509	5.5626	0.808	0.8775	0.6541
3 days, 11:18:47	3.5917	3.6455	3.7766	5.1055	4.9233	4.9613	5.4413	5.3348	5.562	0.8124	0.8764	0.6557
3 days, 11:33:48	3.5776	3.6323	3.7827	5.1305	4.9509	4.9729	5.4308	5.3232	5.5591	0.821	0.887	0.657
3 days, 11:48:49	3.5699	3.6346	3.7955	5.1265	4.9781	4.9936	5.4378	5.316	5.5596	0.8232	0.8885	0.6575
3 days, 12:03:50	3.575	3.6179	3.7912	5.1444	4.9596	4.9822	5.4362	5.3153	5.547	0.8265	0.8912	0.6569
3 days, 12:18:51	3.591	3.636	3.7969	5.1478	4.955	4.9753	5.4364	5.3091	5.529	0.8294	0.8957	0.6499
3 days, 12:33:52	3.592	3.6316	3.8018	5.1628	4.9668	4.9836	5.4564	5.2995	5.5242	0.829	0.8971	0.6505
3 days, 12:48:53	3.5873	3.6459	3.7965	5.1605	4.9821	4.9961	5.4676	5.3078	5.524	0.8276	0.9012	0.6483
3 days, 13:03:54	3.5996	3.6498	3.7829	5.1688	4.9438	5.0047	5.4624	5.304	5.5208	0.8342	0.9004	0.6457
3 days, 13:18:55	3.5971	3.6509	3.7906	5.1869	4.9481	4.9943	5.4561	5.3148	5.5319	0.8427	0.9045	0.652
3 days, 13:33:56	3.5996	3.6672	3.7989	5.1823	4.9691	5.005	5.4416	5.303	5.5224	0.8447	0.9106	0.6527
3 days, 13:48:57	3.5964	3.6669	3.808	5.1676	5.0176	5.0151	5.4412	5.291	5.5082	0.8465	0.91	0.6545
3 days, 14:03:58	3.5868	3.673	3.8055	5.1692	5.0207	5.0501	5.4494	5.2679	5.4978	0.8465	0.9168	0.6524
3 days, 14:18:59	3.575	3.67	3.8189	5.1926	5.0176	5.0504	5.4385	5.2535	5.498	0.8499	0.919	0.6518
3 days, 14:34:00	3.5762	3.6717	3.8243	5.2006	5.0246	5.0619	5.4407	5.2369	5.4878	0.8494	0.9178	0.6507
3 days, 14:49:01	3.5855	3.6753	3.8406	5.2112	5.0293	5.0976	5.4463	5.2358	5.4757	0.8598	0.9172	0.6515
3 days, 15:04:02	3.5945	3.688	3.8572	5.23	5.0358	5.1007	5.4458	5.2205	5.4612	0.87	0.9253	0.6513
3 days, 15:19:03	3.5919	3.6805	3.8439	5.2423	5.061	5.1173	5.446	5.2313	5.4519	0.8707	0.9275	0.6559
3 days, 15:34:04	3.5986	3.6904	3.8338	5.2353	5.0695	5.1388	5.4422	5.2332	5.429	0.8781	0.9342	0.6536
3 days, 15:49:05	3.6067	3.6936	3.8494	5.2397	5.0921	5.1467	5.4206	5.2284	5.4168	0.8873	0.9339	0.6565
3 days, 16:04:06	3.6176	3.7009	3.8454	5.2461	5.1132	5.1575	5.4337	5.2298	5.4141	0.8882	0.945	0.6543
3 days, 16:19:07	3.6254	3.6971	3.8542	5.2453	5.1311	5.1615	5.4342	5.2213	5.4102	0.8908	0.9517	0.6547
3 days, 16:34:08	3.6205	3.6914	3.8612	5.2375	5.1389	5.1315	5.4099	5.2071	5.4032	0.9009	0.9561	0.6537
3 days, 16:49:09	3.6165	3.6947	3.8745	5.2394	5.1258	5.1051	5.4115	5.2232	5.3774	0.9032	0.9576	0.658
3 days, 17:04:10	3.6057	3.7058	3.8836	5.2371	5.125	5.1203	5.4113	5.2186	5.382	0.9097	0.9671	0.6573
3 days, 17:19:11	3.6138	3.7054	3.8825	5.2325	5.1334	5.1329	5.421	5.1987	5.3799	0.9184	0.9683	0.6555
3 days, 17:34:12	3.6276	3.7108	3.8684	5.2492	5.1402	5.1498	5.4027	5.1893	5.374	0.9256	0.9655	0.6582
3 days, 17:49:13	3.6482	3.7191	3.8749	5.2559	5.1632	5.1595	5.4059	5.162	5.357	0.9274	0.9709	0.6611
3 days, 18:04:14	3.6506	3.7168	3.9049	5.2672	5.1483	5.1623	5.3982	5.1727	5.3421	0.9371	0.976	0.6618
3 days, 18:19:15	3.6482	3.7088	3.9032	5.2823	5.1366	5.1758	5.3872	5.1758	5.3464	0.9354	0.9845	0.6643
3 days, 18:34:16	3.6491	3.7241	3.9236	5.278	5.1601	5.1924	5.3786	5.1811	5.3366	0.9503	0.9893	0.6643
3 days, 18:49:17	3.6587	3.7453	3.9236	5.2884	5.1491	5.1915	5.3653	5.1735	5.3285	0.954	0.9954	0.6637
3 days, 19:04:18	3.6596	3.7497	3.9291	5.2693	5.1795	5.1958	5.3624	5.1524	5.3194	0.9608	1.0077	0.6677
3 days, 19:19:19	3.6646	3.7444	3.9431	5.2706	5.1828	5.2077	5.3605	5.1439	5.3156	0.9725	1.01	0.6738
3 days, 19:34:20	3.6585	3.7534	3.9554	5.2575	5.1865	5.1963	5.3488	5.136	5.2994	0.9757	1.0151	0.6753
3 days, 19:49:21	3.6523	3.7598	3.9531	5.2528	5.1723	5.2108	5.3359	5.1208	5.2843	0.9866	1.0207	0.6764
3 days, 20:04:22	3.6659	3.7673	3.978	5.2588	5.1895	5.1982	5.3409	5.095	5.2748	0.9873	1.024	0.6815
3 days, 20:19:23	3.6748	3.7746	3.9929	5.2659	5.2023	5.2074	5.3348	5.0954	5.2545	0.9952	1.0417	0.6874
3 days, 20:34:24	3.6634	3.7643	3.9969	5.2904	5.1954	5.2083	5.3256	5.0809	5.2666	1.0018	1.041	0.6914
3 days, 20:49:25	3.6677	3.7719	3.9991	5.2946	5.1937	5.2168	5.3198	5.0748	5.2577	1.0093	1.0483	0.6939
3 days, 21:04:26	3.665	3.7741	3.9896	5.3083	5.1896	5.2351	5.3206	5.0689	5.2345	1.0151	1.0605	0.6968
3 days, 21:19:27	3.6736	3.7757	3.9955	5.3088	5.1934	5.2276	5.3354	5.0583	5.2263	1.0211	1.0663	0.6977
3 days, 21:34:28	3.6673	3.773	4.0061	5.3011	5.1812	5.2299	5.3199	5.0584	5.2134	1.0243	1.0706	0.7002
3 days, 21:49:29	3.6678	3.7716	4.0173	5.2794	5.1797	5.2249	5.3134	5.0331	5.2014	1.0265	1.0794	0.7014
3 days, 22:04:30	3.6441	3.7639	4.0217	5.2719	5.167	5.2392	5.3174	5.0327	5.203	1.0275	1.0823	0.705
3 days, 22:19:31	3.6384	3.7646	4.0024	5.2792	5.1799	5.243	5.3176	5.0365	5.1974	1.036	1.089	0.7084
3 days, 22:34:32	3.6394	3.7706	4.0106	5.2806	5.1671	5.2541	5.3314	5.0381	5.1851	1.0371	1.0973	0.7123
3 days, 22:49:33	3.6275	3.7909	3.9995	5.267	5.1407	5.2554	5.3204	5.0113	5.1677	1.0424	1.1024	0.7159
3 days, 23:04:34	3.6439	3.8045	3.9908	5.2695	5.1465	5.2774	5.313	4.9989	5.1679	1.0508	1.1069	0.7223
3 days, 23:19:35	3.661	3.8078	3.9951	5.2692	5.1591	5.2798	5.3094	4.9935	5.1642	1.0576	1.1107	0.7272
3 days, 23:34:36	3.675	3.8266	3.9993	5.2685	5.1595	5.2852	5.2975	4.995	5.1563	1.06	1.1249	0.7287
3 days, 23:49:37	3.6791	3.8281	4.0071	5.2539	5.1655	5.2765	5.2997	4.9818	5.1533	1.0709	1.126	0.732
4 days, 0:04:38	3.6731	3.8168	4.0207	5.2368	5.1575	5.2898	5.3032	4.9614	5.1508	1.074	1.1313	0.7349
4 days, 0:19:39	3.6805	3.7959	4.0217	5.2203	5.135	5.2851	5.2974	4.9611	5.1535	1.0831	1.1393	0.7329
4 days, 0:34:40	3.6831	3.7982	4.0286	5.2075	5.126	5.2744	5.292	4.9663	5.1533	1.0908	1.1407	0.7384
4 days, 0:49:41	3.681	3.7997	4.0212	5.1915	5.1146	5.2907	5.2883	4.967	5.151	1.0918	1.1498	0.7403
4 days, 1:04:42	3.6893	3.7836	4.0135	5.1781	5.1294	5.308	5.2658	4.9514	5.1663	1.1001	1.1521	0.7443
4 days, 1:19:43	3.6876	3.7762	4.0086	5.1683	5.1097	5.2839	5.2802	4.9508	5.1514	1.1082	1.1538	0.7464
4 days, 1:34:44	3.6865	3.7814	4.0152	5.145	5.098	5.2761	5.2816	4.9401	5.1363	1.1164	1.1609	0.7517
4 days, 1:49:45	3.6929	3.8008	4.0231	5.1498	5.1052	5.2702	5.2763	4.951	5.1184	1.1214	1.1703	0.7569
4 days, 2:04:46	3.7017	3.8026	4.0336	5.1413	5.1045	5.2589	5.2687	4.9496	5.0855	1.1247	1.1762	0.7635
4 days, 2:19:47	3.7129	3.8126	4.0517	5.1075	5.0934	5.2475	5.2509	4.9509	5.0763	1.1305	1.1756	0.7658
4 days, 2:34:48	3.7333	3.8244	4.0523	5.0853	5.0727	5.2367	5.2398	4.9358	5.0699	1.1369	1.1868	0.7701
4 days, 2:49:49	3.7263	3.8099	4.0431	5.0534	5.0395	5.2451	5.2351	4.9165	5.0557	1.1415	1.1911	0.7799
4 days, 3:04:50	3.7135	3.8201	4.0468	5.0264	5.0079	5.2522	5.2182	4.9152	5.0668	1.1496	1.197	0.788
4 days, 3:19:51	3.7115	3.8248	4.0579	5.0007	5.0019	5.2699	5.2072	4.9037	5.0411	1.1493	1.2078	0.7889
4 days, 3:34:52	3.7188	3.8262	4.0468	4.9672	4.9523	5.2701	5.1947	4.8926	5.0255	1.1547	1.2117	0.7935
4 days, 3:49:53	3.7075	3.8208	4.0499	4.9661	4.9344	5.2588	5.1783	4.8694	5.0079	1.1695	1.216	0.7918
4 days, 4:04:54	3.7041	3.8327	4.044	4.9398	4.9231	5.2566	5.1654	4.8772	4.9978	1.1712	1.2183	0.7957
4 days, 4:19:55	3.7059	3.8396	4.0596	4.9447	4.9269	5.2588	5.1638	4.8839	4.9829	1.182	1.2185	0.8065
4 days, 4:34:56	3.7042	3.8504	4.0579	4.936	4.8967	5.2129	5.1467	4.8626	4.9709	1.1894	1.2282	0.8025
4 days, 4:49:57	3.696	3.8524	4.07	4.9193	4.8749	5.2048	5.1236	4.8555	4.9549	1.1989	1.2343	0.8123
4 days, 5:04:58	3.6911	3.8751	4.0656	4.8816	4.8352	5.2043	5.1114	4.8295	4.9307	1.1999	1.2439	0.8146
4 days, 5:19:59	3.6855	3.8732	4.0745	4.8446	4.7788	5.1948	5.0889	4.8146	4.9221	1.2081	1.2537	0.8122
4 days, 5:35:00	3.6837	3.874	4.0704	4.813	4.7645	5.1644	5.076	4.7971	4.9188	1.2152	1.2548	0.8226
4 days, 5:50:01	3.6992	3.8716	4.0698	4.761	4.7323	5.1231	5.066	4.7913	4.9076	1.2177	1.2646	0.8214
4 days, 6:05:02	3.7053	3.8633	4.0698	4.732	4.7135	5.0997	5.0453	4.7747	4.8921	1.2222	1.2694	0.8266
4 days, 6:20:03	3.7114	3.8695	4.0816	4.6959	4.6878	5.056	5.0415	4.776	4.8779	1.2309	1.2713	0.8358
4 days, 6:35:04	3.7189	3.871	4.0932	4.6594	4.6545	5.0507	5.0349	4.7714	4.866	1.2319	1.2767	0.8435
4 days, 6:50:05	3.716	3.8684	4.1014	4.6517	4.6139	5.0558	5.024	4.7466	4.8653	1.2355	1.2815	0.8459
4 days, 7:05:06	3.7143	3.8702	4.1069	4.6111	4.5509	5.0251	5.0064	4.7416	4.8489	1.2447	1.2864	0.851
4 days, 7:20:07	3.706	3.8637	4.1093	4.5545	4.5146	4.9945	4.9987	4.7357	4.8375	1.2466	1.2941	0.8558
4 days, 7:35:08	3.7009	3.8655	4.1075	4.5109	4.4938	5.004	4.9802	4.7246	4.8254	1.2559	1.2966	0.8645
4 days, 7:50:09	3.6939	3.8718	4.1124	4.4748	4.4635	4.9749	4.972	4.7011	4.8053	1.2618	1.303	0.871
4 days, 8:05:10	3.6916	3.868	4.1031	4.4256	4.4145	4.9592	4.9727	4.6916	4.8041	1.2647	1.3122	0.8695
4 days, 8:20:11	3.6812	3.8652	4.1187	4.3694	4.3653	4.9315	4.9668	4.6732	4.7883	1.2709	1.3203	0.8731
4 days, 8:35:12	3.6798	3.8588	4.1187	4.3077	4.3409	4.9194	4.9696	4.6541	4.763	1.2873	1.3211	0.8801
4 days, 8:50:13	3.6916	3.8444	4.1214	4.2835	4.2954	4.9003	4.9595	4.6455	4.7299	1.2943	1.3223	0.886
4 days, 9:05:14	3.6908	3.8282	4.1274	4.2458	4.2519	4.8486	4.9513	4.6333	4.7127	1.2985	1.3314	0.8972
4 days, 9:20:15	3.6896	3.8326	4.1354	4.1745	4.2013	4.8145	4.9216	4.6214	4.6949	1.3063	1.336	0.9029
4 days, 9:35:16	3.6874	3.8198	4.1444	4.1412	4.1615	4.7841	4.9178	4.61	4.6736	1.3121	1.3384	0.9068
4 days, 9:50:17	3.6907	3.8201	4.1453	4.1189	4.1178	4.7441	4.9029	4.5985	4.6615	1.3125	1.3493	0.9095
4 days, 10:05:18	3.6926	3.8144	4.1498	4.0761	4.0744	4.6789	4.8927	4.5904	4.6442	1.3187	1.3547	0.9196
4 days, 10:20:19	3.6933	3.8195	4.1548	4.0217	4.0206	4.5967	4.891	4.579	4.628	1.3193	1.3592	0.9251
4 days, 10:35:20	3.6927	3.8197	4.1602	3.9788	3.9584	4.5824	4.8797	4.5653	4.6042	1.3263	1.3708	0.9197
4 days, 10:50:21	3.6962	3.816	4.1741	3.9323	3.9129	4.5385	4.8707	4.5539	4.6006	1.3349	1.3719	0.9275
4 days, 11:05:22	3.6921	3.8191	4.1647	3.8871	3.8696	4.5158	4.8481	4.5462	4.582	1.3433	1.3764	0.9292
4 days, 11:20:23	3.6956	3.8199	4.1656	3.8312	3.7977	4.4864	4.8462	4.5317	4.5458	1.3421	1.3847	0.9358
4 days, 11:35:24	3.6932	3.817	4.1627	3.79	3.741	4.4618	4.8316	4.5206	4.516	1.346	1.3828	0.941
4 days, 11:50:25	3.704	3.8233	4.1758	3.7412	3.6513	4.4301	4.8233	4.4976	4.5021	1.3555	1.39	0.9404
4 days, 12:05:26	3.6953	3.8115	4.1773	3.697	3.5863	4.3937	4.8145	4.4914	4.4724	1.3613	1.3994	0.9487
4 days, 12:20:27	3.6909	3.8147	4.1717	3.6444	3.5312	4.313	4.7988	4.49	4.4504	1.3726	1.4026	0.9602
4 days, 12:35:28	3.6906	3.8126	4.1506	3.5976	3.4741	4.2622	4.7722	4.453	4.4363	1.3762	1.4131	0.963
4 days, 12:50:29	3.6956	3.7999	4.1388	3.5418	3.4149	4.229	4.7564	4.4395	4.4185	1.3858	1.4186	0.9679
4 days, 13:05:30	3.6871	3.7699	4.1289	3.4823	3.3553	4.1894	4.7486	4.4333	4.3967	1.3891	1.4258	0.9751
4 days, 13:20:31	3.6952	3.7672	4.1283	3.4255	3.2967	4.1391	4.7424	4.4175	4.3714	1.3943	1.4324	0.9868
4 days, 13:35:32	3.6971	3.7575	4.1249	3.3837	3.2374	4.0981	4.7282	4.4043	4.3444	1.4019	1.4391	0.9947
4 days, 13:50:33	3.6989	3.7513	4.1206	3.3315	3.2062	4.0566	4.7213	4.3899	4.3276	1.4057	1.4414	0.9992
4 days, 14:05:34	3.6973	3.7458	4.125	3.3007	3.1745	4.011	4.7079	4.374	4.2864	1.4129	1.4496	1.0012
4 days, 14:20:35	3.691	3.753	4.1268	3.2598	3.1243	3.9538	4.6926	4.3454	4.2489	1.4158	1.4496	1.0055
4 days, 14:35:36	3.6994	3.7628	4.1273	3.2062	3.0785	3.8975	4.6735	4.3169	4.2207	1.4206	1.4565	1.008
4 days, 14:50:37	3.6982	3.7506	4.1145	3.1529	3.0207	3.8682	4.6529	4.2981	4.1977	1.4224	1.4595	1.019
4 days, 15:05:38	3.6788	3.7541	4.092	3.0905	2.9595	3.8204	4.6504	4.2805	4.1539	1.4344	1.4623	1.03
4 days, 15:20:39	3.6637	3.7595	4.0901	3.051	2.914	3.7765	4.6426	4.2706	4.1145	1.4452	1.4647	1.0328
4 days, 15:35:40	3.6694	3.7557	4.0951	2.9957	2.8683	3.7446	4.627	4.2501	4.0766	1.453	1.4674	1.0397
4 days, 15:50:41	3.6769	3.7584	4.0804	2.9476	2.8198	3.6946	4.6052	4.2301	4.0509	1.4556	1.4678	1.0436
4 days, 16:05:42	3.6763	3.7583	4.0819	2.9011	2.7542	3.6528	4.5833	4.2022	4.0091	1.4579	1.4739	1.0398
4 days, 16:20:43	3.6592	3.7702	4.0878	2.8572	2.7055	3.5961	4.5701	4.188	3.9674	1.4633	1.4801	1.0459
4 days, 16:35:44	3.6554	3.7736	4.0682	2.8078	2.6556	3.5768	4.5611	4.1586	3.9326	1.4682	1.4825	1.0534
4 days, 16:50:45	3.6444	3.7749	4.0576	2.7651	2.6251	3.5219	4.541	4.127	3.899	1.4734	1.4815	1.0538
4 days, 17:05:46	3.6383	3.7717	4.0631	2.7237	2.5706	3.4468	4.5346	4.101	3.8521	1.4713	1.4895	1.0567
4 days, 17:20:47	3.6314	3.7594	4.0526	2.6707	2.5411	3.3965	4.5168	4.0777	3.8114	1.4774	1.4966	1.0621
4 days, 17:35:48	3.6413	3.7461	4.0553	2.624	2.5161	3.3399	4.5061	4.0523	3.7488	1.484	1.5055	1.0724
4 days, 17:50:49	3.6412	3.7339	4.0543	2.5788	2.4738	3.3086	4.4901	4.0363	3.7158	1.4824	1.5131	1.0753
4 days, 18:05:50	3.6249	3.736	4.0499	2.5339	2.4192	3.2646	4.4856	4.0263	3.6616	1.4846	1.5134	1.082
4 days, 18:20:51	3.6139	3.7349	4.0451	2.4874	2.3807	3.2122	4.4628	3.9908	3.621	1.4859	1.5255	1.0845
4 days, 18:35:52	3.6165	3.7305	4.0438	2.4443	2.3475	3.1384	4.4314	3.9596	3.5748	1.486	1.5333	1.0904
4 days, 18:50:53	3.6149	3.7316	4.0444	2.3973	2.2952	3.094	4.4138	3.9375	3.5224	1.4954	1.5376	1.0913
4 days, 19:05:54	3.6106	3.727	4.0458	2.3499	2.2381	3.0519	4.414	3.9119	3.4643	1.5079	1.5432	1.096
4 days, 19:20:55	3.6089	3.7204	4.0413	2.3117	2.1789	3.0091	4.4087	3.8761	3.4165	1.5082	1.5487	1.1026
4 days, 19:35:56	3.5984	3.7149	4.042	2.2718	2.1362	2.9859	4.4055	3.8605	3.357	1.5153	1.5543	1.1136
4 days, 19:50:57	3.5913	3.7125	4.0261	2.2199	2.0964	2.9303	4.3927	3.8281	3.315	1.5128	1.5593	1.1143
4 days, 20:05:58	3.5911	3.6991	4.015	2.1839	2.0667	2.8724	4.3623	3.7846	3.2714	1.5097	1.5632	1.12
4 days, 20:20:59	3.5787	3.6855	4.0091	2.1412	2.0146	2.812	4.3394	3.7427	3.2159	1.513	1.5622	1.1227
4 days, 20:36:00	3.5737	3.6822	3.9945	2.0882	1.9628	2.7499	4.3229	3.7196	3.1798	1.5146	1.5664	1.1279
4 days, 20:51:01	3.5625	3.6742	3.9763	2.057	1.9246	2.7094	4.302	3.7032	3.1318	1.5156	1.571	1.1332
4 days, 21:06:02	3.5727	3.679	3.978	2.0185	1.8787	2.6595	4.2778	3.6549	3.0837	1.5151	1.5772	1.1376
4 days, 21:21:03	3.5721	3.6719	3.968	1.975	1.8264	2.6101	4.2773	3.6215	3.0298	1.5205	1.5835	1.145
4 days, 21:36:04	3.5571	3.6626	3.9587	1.9417	1.7996	2.5624	4.2707	3.5867	2.9743	1.5247	1.5846	1.1506
4 days, 21:51:05	3.5447	3.6472	3.9473	1.9028	1.7641	2.5337	4.2468	3.532	2.927	1.5276	1.5844	1.155
4 days, 22:06:06	3.5384	3.629	3.9537	1.8645	1.7243	2.4634	4.223	3.5098	2.8863	1.5375	1.5764	1.1634
4 days, 22:21:07	3.5447	3.6297	3.9523	1.8259	1.6847	2.4197	4.2045	3.4689	2.8383	1.5401	1.5803	1.1698
4 days, 22:36:08	3.5498	3.6336	3.9486	1.7939	1.6541	2.3627	4.1713	3.4316	2.7964	1.5476	1.5868	1.1685
4 days, 22:51:09	3.5429	3.6303	3.9503	1.7647	1.6204	2.3147	4.1463	3.3911	2.7502	1.5479	1.5888	1.1767
4 days, 23:06:10	3.5442	3.6115	3.9448	1.7237	1.5975	2.2716	4.1309	3.372	2.6835	1.5528	1.5879	1.1831
4 days, 23:21:11	3.54	3.5985	3.9282	1.6842	1.5684	2.2361	4.1052	3.3262	2.6475	1.5507	1.5987	1.1881
4 days, 23:36:12	3.5399	3.5932	3.9183	1.6545	1.5287	2.1889	4.0981	3.2725	2.6	1.5513	1.5999	1.1933
4 days, 23:51:13	3.5395	3.6044	3.9004	1.6226	1.4873	2.1363	4.0808	3.2209	2.5448	1.5435	1.605	1.1975
5 days, 0:06:14	3.5207	3.6044	3.8898	1.5966	1.4602	2.0879	4.0515	3.1756	2.5051	1.5508	1.6045	1.2018
5 days, 0:21:15	3.5126	3.5908	3.8716	1.5585	1.4336	2.0348	4.0379	3.1391	2.4463	1.5583	1.6069	1.2092
5 days, 0:36:16	3.5282	3.5845	3.8508	1.523	1.4011	1.9974	4.018	3.0971	2.3997	1.5593	1.6067	1.2149
5 days, 0:51:17	3.5374	3.5785	3.8508	1.4876	1.3622	1.9507	4.0051	3.0451	2.3537	1.5583	1.6169	1.2206
5 days, 1:06:18	3.5367	3.568	3.8471	1.464	1.3336	1.9112	3.9857	3.02	2.3018	1.5647	1.6127	1.22
5 days, 1:21:19	3.5242	3.5558	3.8379	1.4356	1.3071	1.8806	3.9671	2.98	2.247	1.568	1.6164	1.2283
5 days, 1:36:20	3.5192	3.5423	3.8288	1.405	1.2685	1.8379	3.9583	2.928	2.1924	1.5703	1.6233	1.2279
5 days, 1:51:21	3.515	3.5323	3.8079	1.3722	1.2419	1.7913	3.9211	2.8901	2.1465	1.5675	1.626	1.2293
5 days, 2:06:22	3.507	3.5254	3.8025	1.3297	1.2051	1.745	3.8799	2.8466	2.1054	1.5657	1.6262	1.229
5 days, 2:21:23	3.4898	3.4982	3.7878	1.3051	1.1698	1.6988	3.8634	2.8035	2.067	1.5684	1.6268	1.2253
5 days, 2:36:24	3.4748	3.4978	3.7474	1.2753	1.1479	1.6563	3.818	2.7587	2.0247	1.5769	1.6236	1.23
5 days, 2:51:25	3.4635	3.4872	3.7256	1.2368	1.1166	1.6088	3.8036	2.7081	1.9803	1.5839	1.6302	1.2382
5 days, 3:06:26	3.4432	3.4787	3.7101	1.1997	1.0925	1.573	3.7804	2.6491	1.9535	1.5726	1.63	1.2428
5 days, 3:21:27	3.4354	3.474	3.6992	1.1721	1.0698	1.54	3.7559	2.603	1.902	1.5764	1.6379	1.2438
5 days, 3:36:28	3.4194	3.469	3.6859	1.1431	1.0467	1.5009	3.7259	2.5629	1.8616	1.5772	1.633	1.2487
5 days, 3:51:29	3.4207	3.454	3.6707	1.1127	1.0149	1.4622	3.6923	2.5205	1.8209	1.5782	1.6373	1.2532
5 days, 4:06:30	3.4193	3.4066	3.6586	1.0926	0.9918	1.4261	3.6555	2.4764	1.7857	1.5823	1.6396	1.2478
5 days, 4:21:31	3.4149	3.4045	3.6495	1.0715	0.9712	1.3924	3.6174	2.4377	1.7445	1.5843	1.6362	1.2551
5 days, 4:36:32	3.413	3.3867	3.6272	1.0516	0.9453	1.3572	3.5904	2.3827	1.7148	1.5815	1.6445	1.2562
5 days, 4:51:33	3.4046	3.379	3.6182	1.0213	0.9244	1.3122	3.5607	2.3385	1.6714	1.5836	1.645	1.2648
5 days, 5:06:34	3.4041	3.3766	3.5913	0.9987	0.8961	1.2721	3.5374	2.2969	1.6306	1.5824	1.6492	1.2654
5 days, 5:21:35	3.394	3.3592	3.5778	0.9724	0.8771	1.247	3.4865	2.2627	1.5938	1.5748	1.6452	1.2668
5 days, 5:36:36	3.3945	3.3527	3.5627	0.9517	0.8466	1.211	3.4587	2.2219	1.5615	1.5726	1.6508	1.2617
5 days, 5:51:37	3.3861	3.3445	3.5514	0.9286	0.829	1.1763	3.4349	2.1784	1.5262	1.5715	1.6538	1.2621
5 days, 6:06:38	3.3619	3.3323	3.5463	0.9051	0.7993	1.1346	3.4187	2.1402	1.4879	1.5753	1.6483	1.2688
5 days, 6:21:39	3.3641	3.3153	3.5369	0.8829	0.7784	1.0918	3.3768	2.0872	1.4555	1.5776	1.6499	1.2721
5 days, 6:36:40	3.3498	3.3	3.5262	0.8557	0.7598	1.0635	3.3385	2.0459	1.423	1.5792	1.6431	1.2703
5 days, 6:51:41	3.3479	3.2902	3.5048	0.8383	0.7336	1.0178	3.3227	2.0168	1.3952	1.5767	1.6449	1.2777
5 days, 7:06:42	3.3273	3.2769	3.4883	0.8204	0.7157	0.9891	3.2864	1.9662	1.3667	1.5706	1.6498	1.2744
5 days, 7:21:43	3.3267	3.2686	3.4703	0.7945	0.6926	0.9516	3.2464	1.9417	1.3352	1.5664	1.6536	1.2783
5 days, 7:36:44	3.3248	3.2449	3.4557	0.7696	0.6765	0.9219	3.2177	1.9052	1.308	1.5668	1.6518	1.278
5 days, 7:51:45	3.3201	3.228	3.447	0.7437	0.6667	0.8919	3.1811	1.8673	1.2755	1.5692	1.6485	1.2772
5 days, 8:06:46	3.3171	3.2208	3.4296	0.7229	0.6472	0.8566	3.1521	1.8254	1.2485	1.5721	1.6483	1.2795
5 days, 8:21:47	3.3162	3.2081	3.3996	0.7071	0.6229	0.8244	3.1139	1.7924	1.2186	1.5637	1.6484	1.2777
5 days, 8:36:48	3.2991	3.1986	3.3778	0.6826	0.6069	0.7945	3.0797	1.7617	1.1868	1.5644	1.6409	1.2812
5 days, 8:51:49	3.2929	3.1849	3.3615	0.6692	0.5865	0.7733	3.0566	1.7106	1.1575	1.5618	1.648	1.2771
5 days, 9:06:50	3.2715	3.1758	3.3425	0.6491	0.5711	0.7449	3.0249	1.6777	1.1288	1.5558	1.6425	1.2801
5 days, 9:21:51	3.2626	3.1653	3.331	0.6296	0.5492	0.7214	2.9926	1.64	1.102	1.5536	1.6413	1.2808
5 days, 9:36:52	3.2454	3.1525	3.2966	0.6134	0.531	0.6905	2.9579	1.6087	1.0742	1.5487	1.6364	1.2859
5 days, 9:51:53	3.2485	3.1439	3.2812	0.5984	0.5124	0.6585	2.9391	1.5724	1.0531	1.5431	1.6389	1.2857
5 days, 10:06:54	3.2452	3.1332	3.2721	0.5759	0.495	0.6314	2.9053	1.535	1.0227	1.5481	1.633	1.2797
5 days, 10:21:55	3.2305	3.1204	3.25	0.562	0.4737	0.6059	2.875	1.5087	0.9991	1.5413	1.6325	1.28
5 days, 10:36:56	3.2223	3.1118	3.2269	0.5444	0.4541	0.5808	2.843	1.4812	0.9759	1.5374	1.6301	1.2812
5 days, 10:51:57	3.2166	3.0947	3.2115	0.523	0.4354	0.5446	2.799	1.4592	0.9552	1.5389	1.6262	1.2867
5 days, 11:06:58	3.2014	3.0827	3.1999	0.503	0.4263	0.5265	2.7692	1.423	0.936	1.5341	1.627	1.2794
5 days, 11:21:59	3.1919	3.0722	3.1811	0.4848	0.4082	0.5009	2.7414	1.399	0.9145	1.5274	1.6304	1.2864
5 days, 11:37:00	3.1774	3.0457	3.1429	0.4691	0.3931	0.4746	2.7031	1.3682	0.8908	1.5275	1.6252	1.2856
5 days, 11:52:01	3.1768	3.0405	3.1212	0.455	0.3828	0.4512	2.6749	1.3505	0.8738	1.5235	1.6306	1.2848
5 days, 12:07:02	3.1652	3.0205	3.1118	0.4386	0.3671	0.4241	2.6433	1.3195	0.8496	1.5278	1.627	1.2851
5 days, 12:22:03	3.152	3.0081	3.0877	0.4235	0.3571	0.4031	2.6133	1.2913	0.8306	1.5187	1.6239	1.2791
5 days, 12:37:04	3.1417	3.0011	3.0696	0.4091	0.3376	0.3822	2.5853	1.2654	0.8141	1.5106	1.6214	1.2834
5 days, 12:52:05	3.1334	2.9843	3.0503	0.3922	0.3225	0.3613	2.557	1.2376	0.7897	1.5128	1.6148	1.2777
5 days, 13:07:06	3.1246	2.9721	3.0287	0.3818	0.3055	0.34	2.5321	1.2189	0.7609	1.5083	1.6095	1.2801
5 days, 13:22:07	3.1212	2.9557	2.9932	0.3699	0.2928	0.323	2.5053	1.1964	0.75	1.5088	1.606	1.2777
5 days, 13:37:08	3.1082	2.94	2.9733	0.3535	0.2822	0.3023	2.4828	1.1644	0.7334	1.5085	1.5987	1.2741
5 days, 13:52:09	3.1017	2.9246	2.9521	0.3403	0.2715	0.2861	2.4548	1.1439	0.7148	1.5068	1.5919	1.2729
5 days, 14:07:10	3.0829	2.8952	2.9339	0.3219	0.2641	0.2693	2.4296	1.1238	0.7012	1.5016	1.5917	1.2671
5 days, 14:22:11	3.0685	2.8806	2.9218	0.3067	0.2532	0.2525	2.3932	1.1072	0.6832	1.4917	1.5922	1.2699
5 days, 14:37:11	3.0561	2.8677	2.9061	0.2971	0.2403	0.2379	2.355	1.086	0.6662	1.4845	1.5881	1.2652
5 days, 14:52:12	3.0285	2.8471	2.896	0.2835	0.2246	0.2192	2.3215	1.0642	0.6487	1.4844	1.5825	1.2612
5 days, 15:07:13	3.0087	2.8244	2.8761	0.2734	0.2143	0.2052	2.2868	1.0492	0.6334	1.481	1.5815	1.2595
5 days, 15:22:14	2.9932	2.8108	2.8545	0.2601	0.2093	0.1888	2.2675	1.0238	0.6198	1.4826	1.575	1.2522
5 days, 15:37:15	2.9787	2.7933	2.8351	0.2494	0.1956	0.1705	2.2443	1.0045	0.6075	1.4854	1.5666	1.2508
5 days, 15:52:16	2.9507	2.7785	2.8092	0.2391	0.1841	0.1572	2.2059	0.9933	0.5986	1.4827	1.5647	1.2511
5 days, 16:07:17	2.9284	2.7495	2.7857	0.2259	0.1771	0.1408	2.1747	0.9745	0.5826	1.4704	1.5655	1.2516
5 days, 16:22:18	2.9187	2.7408	2.7598	0.2198	0.1664	0.1295	2.1345	0.9627	0.5751	1.4612	1.5715	1.2498
5 days, 16:37:19	2.9021	2.7227	2.7406	0.2053	0.1576	0.1131	2.119	0.9404	0.562	1.4585	1.5676	1.2418
5 days, 16:52:20	2.8986	2.6976	2.7105	0.1974	0.1494	0.1045	2.088	0.9251	0.5488	1.4514	1.5623	1.2415
5 days, 17:07:21	2.891	2.6673	2.6808	0.1896	0.1365	0.0893	2.056	0.9052	0.5344	1.4465	1.5508	1.2427
5 days, 17:22:22	2.8696	2.6368	2.6568	0.1813	0.1267	0.0796	2.0249	0.889	0.522	1.4406	1.5463	1.2382
5 days, 17:37:23	2.8329	2.6039	2.6464	0.1715	0.1164	0.0617	2.0001	0.8682	0.5031	1.4405	1.533	1.2234
5 days, 17:52:24	2.8272	2.6022	2.6062	0.1635	0.1086	0.0536	1.9676	0.8558	0.4954	1.4326	1.5346	1.2215
5 days, 18:07:25	2.8171	2.5838	2.5904	0.1536	0.1018	0.0449	1.9454	0.8445	0.4871	1.418	1.5331	1.2178
5 days, 18:22:26	2.7989	2.5702	2.5669	0.144	0.0931	0.0333	1.923	0.8254	0.4774	1.4111	1.5349	1.211
5 days, 18:37:27	2.7869	2.5538	2.5454	0.1376	0.0852	0.0237	1.8974	0.8104	0.4733	1.4021	1.5271	1.2066
5 days, 18:52:28	2.77	2.5357	2.5353	0.1284	0.0741	0.0131	1.8773	0.7945	0.4587	1.3992	1.5219	1.2027
5 days, 19:07:29	2.7528	2.5103	2.5146	0.1174	0.0676	-0.0007	1.8541	0.7725	0.445	1.3905	1.5167	1.1969
5 days, 19:22:30	2.7448	2.5044	2.4821	0.1088	0.0618	-0.01	1.8281	0.7548	0.4358	1.3858	1.5123	1.1921
5 days, 19:37:31	2.7191	2.4889	2.4553	0.1018	0.0499	-0.0192	1.7959	0.7423	0.42	1.3817	1.505	1.1881
5 days, 19:52:32	2.7013	2.4716	2.4348	0.0949	0.0425	-0.0236	1.7711	0.7332	0.4113	1.3732	1.4994	1.1858
5 days, 20:07:33	2.6838	2.4516	2.4101	0.0874	0.0357	-0.032	1.7502	0.7182	0.4025	1.3689	1.4976	1.1815
5 days, 20:22:34	2.6649	2.4338	2.3863	0.0814	0.0326	-0.0422	1.7206	0.701	0.3948	1.3527	1.4933	1.1741
5 days, 20:37:35	2.636	2.4102	2.3628	0.0742	0.0246	-0.051	1.6937	0.6811	0.3791	1.3463	1.4817	1.1667
5 days, 20:52:36	2.6254	2.3922	2.3458	0.0685	0.0219	-0.0566	1.6658	0.6604	0.3727	1.3303	1.4797	1.1618
5 days, 21:07:37	2.604	2.3592	2.3278	0.0613	0.0119	-0.0691	1.6449	0.6433	0.3613	1.3279	1.4765	1.1514
5 days, 21:22:38	2.59	2.3496	2.3025	0.0566	0.0082	-0.0706	1.6213	0.634	0.3572	1.3256	1.4783	1.1501
5 days, 21:37:39	2.5778	2.3245	2.2742	0.0483	0.0056	-0.0765	1.5907	0.6198	0.3497	1.3115	1.4759	1.1477
5 days, 21:52:40	2.5619	2.3014	2.2582	0.0398	-0.0011	-0.087	1.5679	0.6037	0.3373	1.3105	1.4673	1.1424
5 days, 22:07:41	2.5508	2.2878	2.2233	0.0392	-0.0071	-0.0885	1.5389	0.5969	0.3295	1.3006	1.4611	1.1409
5 days, 22:22:42	2.5294	2.2571	2.1996	0.0325	-0.0162	-0.0978	1.5183	0.5782	0.3181	1.2958	1.4492	1.128
5 days, 22:37:43	2.5163	2.2441	2.1708	0.0291	-0.0181	-0.1015	1.4938	0.5696	0.3126	1.2853	1.4481	1.1315
5 days, 22:52:44	2.5036	2.2231	2.1482	0.0229	-0.0203	-0.1054	1.4536	0.5567	0.3064	1.2766	1.4409	1.1248
5 days, 23:07:45	2.482	2.1852	2.1154	0.0194	-0.03	-0.1137	1.4393	0.5392	0.2948	1.2703	1.4295	1.1158
5 days, 23:22:46	2.4743	2.1723	2.0834	0.0172	-0.0327	-0.115	1.4156	0.5271	0.2872	1.2612	1.4292	1.1173
5 days, 23:37:47	2.4518	2.1419	2.0599	0.0126	-0.0399	-0.1207	1.3869	0.5176	0.2747	1.2535	1.4193	1.1072
5 days, 23:52:48	2.4382	2.1163	2.0296	0.0046	-0.0389	-0.121	1.3551	0.5083	0.2697	1.2448	1.4146	1.1037
6 days, 0:07:49	2.4167	2.0886	2.006	0.0019	-0.0475	-0.1314	1.3361	0.4953	0.2609	1.2347	1.4063	1.0945
6 days, 0:22:50	2.3864	2.0719	1.9804	-0.0014	-0.0509	-0.1311	1.3105	0.4843	0.2513	1.223	1.3983	1.0945
6 days, 0:37:51	2.3722	2.0449	1.9566	-0.0034	-0.0541	-0.1324	1.2886	0.4741	0.2447	1.2178	1.3964	1.0883
6 days, 0:52:52	2.3479	2.0296	1.9317	-0.0102	-0.0563	-0.1361	1.2656	0.4641	0.2341	1.2083	1.3893	1.0839
6 days, 1:07:53	2.3216	2.0059	1.8982	-0.0141	-0.0598	-0.14	1.2427	0.4527	0.2279	1.1989	1.3827	1.0781
6 days, 1:22:54	2.3051	1.9797	1.8758	-0.0144	-0.063	-0.1392	1.2166	0.4444	0.2248	1.1865	1.3749	1.068
6 days, 1:37:55	2.2824	1.9571	1.8415	-0.0187	-0.0651	-0.1436	1.1962	0.4323	0.2134	1.1749	1.3642	1.062
6 days, 1:52:56	2.259	1.9308	1.8082	-0.025	-0.0719	-0.1454	1.1736	0.4204	0.2067	1.1687	1.349	1.0552
6 days, 2:07:57	2.2367	1.8972	1.7773	-0.0308	-0.0766	-0.1463	1.1458	0.4083	0.2008	1.1634	1.3309	1.0458
6 days, 2:22:58	2.2182	1.8695	1.7571	-0.0371	-0.0776	-0.1476	1.1201	0.4005	0.1938	1.1499	1.3292	1.0378
6 days, 2:37:59	2.1966	1.8547	1.7289	-0.0374	-0.0797	-0.1464	1.1057	0.3965	0.1898	1.139	1.3255	1.0338
6 days, 2:53:00	2.1694	1.8218	1.7044	-0.0425	-0.0824	-0.1504	1.0766	0.3854	0.1786	1.128	1.3153	1.0226
6 days, 3:08:01	2.1446	1.8001	1.6799	-0.0437	-0.0873	-0.1499	1.0639	0.3758	0.1737	1.1204	1.3003	1.016
6 days, 3:23:02	2.1187	1.7841	1.6591	-0.0471	-0.0877	-0.1472	1.0488	0.367	0.173	1.1017	1.3022	1.0092
6 days, 3:38:03	2.0971	1.76	1.6339	-0.0494	-0.0958	-0.1528	1.0278	0.3544	0.1639	1.0969	1.2894	0.9978
6 days, 3:53:04	2.0761	1.7404	1.607	-0.0535	-0.0902	-0.1538	1.0096	0.3434	0.1569	1.0808	1.2834	0.9929
6 days, 4:08:05	2.0403	1.6939	1.5882	-0.0561	-0.0947	-0.157	0.9849	0.3322	0.1471	1.0741	1.2723	0.981
6 days, 4:23:06	2.0253	1.6724	1.5572	-0.0572	-0.0946	-0.1549	0.9686	0.3234	0.1458	1.0648	1.2705	0.9765
6 days, 4:38:07	2.0053	1.6321	1.5308	-0.0621	-0.0949	-0.1554	0.9537	0.3153	0.1391	1.0537	1.261	0.9682
6 days, 4:53:08	1.986	1.6028	1.5018	-0.0633	-0.102	-0.1607	0.9356	0.301	0.1278	1.045	1.2447	0.9538
6 days, 5:08:09	1.969	1.5773	1.4727	-0.0656	-0.1076	-0.1599	0.9199	0.2927	0.122	1.03	1.2369	0.9513
6 days, 5:23:10	1.9511	1.5575	1.4458	-0.0661	-0.1056	-0.1595	0.9049	0.2861	0.1192	1.0208	1.2288	0.9451
6 days, 5:38:11	1.9257	1.5313	1.4132	-0.067	-0.109	-0.1601	0.8818	0.2771	0.1102	1.0078	1.2168	0.9377
6 days, 5:53:12	1.8974	1.5037	1.3937	-0.0713	-0.1052	-0.1583	0.8617	0.2697	0.1072	0.9944	1.2137	0.9341
6 days, 6:08:13	1.8758	1.4815	1.3657	-0.0722	-0.1116	-0.1629	0.8452	0.2574	0.0997	0.9877	1.197	0.9246
6 days, 6:23:14	1.8469	1.4534	1.3346	-0.0764	-0.1098	-0.1616	0.8263	0.2479	0.0923	0.9763	1.1881	0.9166
6 days, 6:38:15	1.825	1.4293	1.3126	-0.0755	-0.1103	-0.1589	0.8168	0.2411	0.0903	0.9601	1.1819	0.9122
6 days, 6:53:16	1.7897	1.4035	1.289	-0.079	-0.1123	-0.1603	0.7993	0.2325	0.0848	0.9526	1.173	0.9002
6 days, 7:08:17	1.7714	1.3838	1.2619	-0.0792	-0.1132	-0.1593	0.7833	0.2216	0.0814	0.9388	1.1621	0.8921
6 days, 7:23:18	1.7503	1.3625	1.2318	-0.0802	-0.118	-0.1618	0.7629	0.2151	0.0734	0.9243	1.1552	0.8808
6 days, 7:38:19	1.7268	1.3367	1.2084	-0.0819	-0.1165	-0.1602	0.7424	0.2086	0.0688	0.9117	1.1452	0.8733
6 days, 7:53:20	1.703	1.3211	1.183	-0.0821	-0.1173	-0.1603	0.7279	0.1998	0.064	0.8963	1.1349	0.8667
6 days, 8:08:21	1.6655	1.2945	1.1459	-0.0821	-0.1206	-0.1663	0.7076	0.1876	0.0546	0.8871	1.1182	0.8491
6 days, 8:23:22	1.6469	1.2643	1.1204	-0.0823	-0.1195	-0.162	0.6955	0.1852	0.0546	0.8722	1.1106	0.8495
6 days, 8:38:23	1.6161	1.2368	1.0938	-0.0825	-0.1208	-0.1628	0.6793	0.1794	0.0522	0.8615	1.0996	0.8403
6 days, 8:53:24	1.5856	1.2058	1.0727	-0.0833	-0.1186	-0.1617	0.6613	0.1725	0.048	0.8522	1.0868	0.8309
6 days, 9:08:25	1.5588	1.18	1.0443	-0.089	-0.1201	-0.1647	0.64	0.1633	0.0433	0.8432	1.0758	0.818
6 days, 9:23:26	1.5426	1.1619	1.0232	-0.0865	-0.1216	-0.1633	0.622	0.1583	0.0407	0.8296	1.07	0.813
6 days, 9:38:27	1.5152	1.1407	0.9978	-0.0863	-0.1251	-0.1674	0.6004	0.1445	0.0338	0.82	1.0541	0.797
6 days, 9:53:28	1.4949	1.1125	0.9759	-0.0905	-0.1216	-0.1645	0.5889	0.1424	0.0334	0.8098	1.0466	0.7916
6 days, 10:08:29	1.472	1.0919	0.9419	-0.0873	-0.1258	-0.167	0.5724	0.1349	0.0276	0.7991	1.0339	0.7771
6 days, 10:23:30	1.4396	1.0638	0.9194	-0.0922	-0.1224	-0.1651	0.556	0.129	0.0259	0.7851	1.0246	0.7644
6 days, 10:38:31	1.4091	1.0327	0.8868	-0.0866	-0.1272	-0.168	0.5414	0.1213	0.0178	0.7762	1.0081	0.7544
6 days, 10:53:32	1.3745	1.0008	0.8645	-0.0933	-0.1236	-0.1672	0.5265	0.1199	0.0178	0.7639	0.9985	0.7451
6 days, 11:08:33	1.3479	0.985	0.8301	-0.088	-0.1274	-0.1693	0.5123	0.1109	0.0127	0.7521	0.9864	0.7334
6 days, 11:23:34	1.3255	0.9588	0.8133	-0.0883	-0.1247	-0.1664	0.5005	0.1081	0.0118	0.7329	0.9773	0.7272
6 days, 11:38:35	1.2993	0.9328	0.7923	-0.0933	-0.1231	-0.1667	0.4826	0.1026	0.0076	0.7242	0.9676	0.7168
6 days, 11:53:36	1.2761	0.9038	0.7715	-0.0921	-0.1224	-0.1661	0.4704	0.0981	0.0031	0.7092	0.9576	0.7028
6 days, 12:08:37	1.251	0.8728	0.7517	-0.0913	-0.1233	-0.166	0.4553	0.0913	-0.0009	0.6949	0.9458	0.6914
6 days, 12:23:38	1.2261	0.8547	0.7229	-0.0889	-0.1255	-0.166	0.4393	0.084	-0.0046	0.6847	0.9341	0.6803
6 days, 12:38:39	1.198	0.8276	0.7007	-0.0945	-0.1227	-0.1677	0.4261	0.0765	-0.009	0.675	0.9217	0.6661
6 days, 12:53:40	1.1721	0.8019	0.6781	-0.0947	-0.122	-0.1666	0.4092	0.0664	-0.0123	0.6675	0.9054	0.6572
6 days, 13:08:41	1.1518	0.7802	0.6539	-0.0916	-0.1286	-0.1694	0.3972	0.0615	-0.0172	0.6549	0.8935	0.6458
6 days, 13:23:42	1.1293	0.7587	0.6352	-0.0915	-0.1275	-0.1689	0.3887	0.0588	-0.0172	0.6418	0.8867	0.6394
6 days, 13:38:43	1.1061	0.7297	0.6141	-0.0943	-0.1244	-0.1679	0.3769	0.0553	-0.0178	0.6308	0.8775	0.6289
6 days, 13:53:44	1.0842	0.7093	0.5863	-0.092	-0.1268	-0.168	0.3652	0.0493	-0.0201	0.6189	0.8622	0.6185
6 days, 14:08:45	1.0597	0.6861	0.5653	-0.0934	-0.1257	-0.1673	0.3553	0.0434	-0.0252	0.6049	0.8507	0.608
6 days, 14:23:46	1.0308	0.665	0.5367	-0.0978	-0.1263	-0.1703	0.3366	0.0349	-0.0322	0.5949	0.8348	0.5931
6 days, 14:38:47	1.0133	0.6401	0.5169	-0.0945	-0.1265	-0.1684	0.3277	0.0338	-0.0305	0.5835	0.8241	0.587
6 days, 14:53:48	0.9872	0.6151	0.497	-0.0953	-0.1262	-0.1677	0.313	0.0273	-0.0344	0.5748	0.8105	0.5772
6 days, 15:08:49	0.9618	0.5911	0.4703	-0.0953	-0.1283	-0.1723	0.2969	0.0181	-0.0411	0.5635	0.7904	0.5602
6 days, 15:23:50	0.9459	0.5696	0.4524	-0.0934	-0.1275	-0.1688	0.2902	0.02	-0.04	0.5494	0.7788	0.5524
6 days, 15:38:51	0.9161	0.5496	0.4309	-0.0944	-0.1327	-0.1726	0.272	0.0126	-0.0458	0.5365	0.7629	0.5414
6 days, 15:53:52	0.8875	0.5253	0.4099	-0.0942	-0.1285	-0.1712	0.2612	0.0081	-0.0459	0.5221	0.7497	0.5308
6 days, 16:08:53	0.8615	0.5042	0.3902	-0.0939	-0.1293	-0.1728	0.2491	0.0049	-0.0502	0.511	0.7348	0.5155
6 days, 16:23:54	0.8375	0.4768	0.3681	-0.0946	-0.1262	-0.1704	0.2363	0.0023	-0.05	0.5032	0.7205	0.5058
6 days, 16:38:55	0.8116	0.4606	0.3439	-0.0977	-0.1267	-0.1722	0.2211	-0.004	-0.0529	0.4903	0.7048	0.4913
6 days, 16:53:56	0.7913	0.441	0.3272	-0.0929	-0.1315	-0.1736	0.2037	-0.0131	-0.0591	0.4787	0.6879	0.4825
6 days, 17:08:57	0.7716	0.4248	0.3064	-0.0963	-0.1321	-0.1738	0.1906	-0.0138	-0.061	0.467	0.6731	0.4706
6 days, 17:23:58	0.7479	0.4072	0.2874	-0.0957	-0.1306	-0.1748	0.1757	-0.0193	-0.0646	0.4532	0.6614	0.459
6 days, 17:38:59	0.7251	0.3887	0.2727	-0.0929	-0.1303	-0.1718	0.1656	-0.0203	-0.0609	0.4391	0.6519	0.4455
6 days, 17:54:00	0.6995	0.3723	0.2507	-0.0984	-0.1284	-0.1724	0.1493	-0.0286	-0.0677	0.4285	0.6323	0.4319
6 days, 18:09:01	0.6792	0.3525	0.2361	-0.0962	-0.1265	-0.1716	0.1418	-0.0263	-0.0651	0.4142	0.6254	0.4252
6 days, 18:24:02	0.6645	0.3369	0.223	-0.0935	-0.1314	-0.174	0.1289	-0.0318	-0.0693	0.397	0.6043	0.4141
6 days, 18:39:03	0.642	0.3186	0.2074	-0.094	-0.1304	-0.1752	0.1176	-0.0365	-0.0738	0.3831	0.5897	0.402
6 days, 18:54:04	0.6141	0.301	0.1897	-0.0977	-0.1269	-0.1738	0.1099	-0.04	-0.0748	0.3701	0.5713	0.3917
6 days, 19:09:05	0.599	0.2878	0.1805	-0.0947	-0.1316	-0.1773	0.0945	-0.0458	-0.0802	0.3547	0.555	0.3794
6 days, 19:24:06	0.5787	0.2706	0.1693	-0.0932	-0.1318	-0.1753	0.0886	-0.046	-0.0782	0.3344	0.5426	0.3673
6 days, 19:39:07	0.5555	0.253	0.1532	-0.0978	-0.1277	-0.1741	0.0821	-0.0474	-0.0792	0.3232	0.5293	0.3581
6 days, 19:54:08	0.5335	0.2439	0.1424	-0.0952	-0.1312	-0.1763	0.0726	-0.0539	-0.0855	0.3049	0.5125	0.3477
6 days, 20:09:09	0.5162	0.2272	0.129	-0.0941	-0.1315	-0.1752	0.0666	-0.0538	-0.0871	0.2898	0.495	0.3377
6 days, 20:24:10	0.4938	0.2107	0.1178	-0.0971	-0.1284	-0.1735	0.0664	-0.0551	-0.0872	0.2749	0.4797	0.3293
6 days, 20:39:11	0.4765	0.1971	0.1055	-0.0963	-0.1322	-0.1786	0.0551	-0.0588	-0.0916	0.2566	0.4613	0.317
6 days, 20:54:12	0.4573	0.1815	0.0916	-0.0946	-0.1319	-0.1802	0.0521	-0.0626	-0.0925	0.236	0.4451	0.3099
6 days, 21:09:13	0.4323	0.1685	0.0811	-0.0987	-0.1302	-0.1774	0.0537	-0.0642	-0.0909	0.2244	0.4225	0.3008

## Sheet: Figure 2C- Cytation
Cell type	Day	Cell count		Cell type	Day	Cell count		Cell type	Day	Cell count		Cell type	Day	Cell count
WT4	1	43	41	WT8	1	44	42.25	KO4	1	72	55.25	KO5	1	49	47.3333
		39				44				53				46
						38				37				47
						43				59
		44	56			37	33.5			65	49.5			50	58
		67				36				60				48
		64				34				37				76
		49				27				36
		64	59.25			34	42.75			48	48			57	64.6667
		62				54				48				46
		60				49				48				91
		51				34
			52.0833				39.5				50.9167				56.6667
WT4	2	78	95.6667	WT8	2	59	65.25	KO4	2	104	90.75	KO5	2	132	135
		79				54				89				151
		130				83				82				122
						65				88
		89	72			56	77			103	102.5			114	129.75
		83				101				86				121
		62				81				82				135
		54				70				139				149
		99	91			71	70.5			146	145.5			89	107
		100				60				99				128
		74				88				157				116
						63				180				95
			86.2222				70.9167				112.917				123.917
WT4	3	190	146	WT8	3	132	137.25	KO4	3	171	178.75	KO5	3	251	256.5
		129				117				135				281
		119				151				267				303
						149				142				191
		147	127.5			145	137.75			250	210.25			329	248.5
		141				130				197				239
		118				163				242				189
		104				113				152				237
		135	117.25			136	122.75			157	184.25			324	251.25
		119				128				206				217
		110				116				169				245
		105				111				205				219
			130.25				132.583				191.083				252.083
WT4	4		305.667	WT8	4	190	253	KO4	4	520	438	KO5	4	682	557.25
		365				392				384				383
		242				182				421				565
		310				248				427				599
		196	254.75			228	280.25			607	494.5			667	554.25
		240				288				426				410
		308				275				392				615
		275				330				553				525
		268	264			262	256			553	444.75			392	478.75
		235				257				368				385
		305				303				426				550
		248				202				432				588
			274.806				263.083				459.083				530.083
WT4	5	464	457.25	WT8	5	567	643.25	KO4	5	890	1037.5	KO5	5	1460	1482
		412				475				914				1356
		505				858				1016				1293
		448				673				1330				1819
		615	484.75			491	625.5			1030	1009.5			1703	1449
		383				492				904				1088
		430				650				996				1070
		511				869				1108				1935
		614	511			790	656.25			1773	1554.25			1221	1378
		472				498				975				1308
		474				609				1494				1459
		484				728				1975				1524
			484.333				641.667				1200.42				1436.33
WT4	6	1850	1420.75	WT8	6	993	1394	KO4	6	2625	2413.5	KO5	6	2149	2763.5
		1519				955				1774				3231
		1338				2121				2303				3227
		976				1507				2952				2447
		1607	1340.75			1318	1815.25			2447	2640			3742	3129.75
		1005				1573				2923				2718
		1189				2314				2215				2192
		1562				2056				2975				3867
		1141	1058.25			1361	1425.75			2187	2692			3252	3228.25
		1332				1305				2906				3242
		997				1615				2360				3690
		763				1422				3315				2729
			1273.25				1545				2581.83				3040.5

## Sheet: Figure 7
Figure 7	A	page 149	Tet-ON notebook		Meghan Webb
	24 hours H2O2
	control	dox added
bGal	4.8	5.3
BNIP3 A	1.6	3.6
BNIP3 B	1.3	5.8
BNIP3 C	2	5
BNIP3 E	1.8	6.9
Figure 7	B	page 153	Tet-ON notebook		Meghan Webb
	24 hours -dox			24 hours +dox
	diff	punc	%punc	diff	punc	%punc
bGal	256	25	8.9	250	11	4.2
BNIP3 A	190	18	8.7	164	48	22.6
BNIP3 B	222	20	8.3	224	77	25.6
BNIP3 C	194	18	8.5	170	75	30.6
BNIP3 E	203	4	1.9	104	98	48.5
Figure 7	C	pgs
		Untreated	+ dox	Untreated	+ dox	Untreated	+ dox	Untreated	+ dox	Untreated	+ dox
pcDNA4TO-bgal		34.6	41.3	55.6	28.4	13.8	12.3	22.1	22.8	11	13.9
pcDNA4TO-BNIP3		8.8	19.5	34	44.8	13.9	18.5	26.5	17.4	30.3	16
Figure 7	D	page 102	Tet-ON notebook		Meghan Webb
Cell Counts		n=1		n=2		n=3
		Untreated	+ dox	Untreated	+ dox	Untreated	+ dox
pcDNA4TO		3138	2612	3688	3738	7071	4562
pcDNA4TO-bgal		2532	2496	4037	3106	5405	5264
pcDNA4TO-BNIP3		1963	756	2486	776	5818	821

## Sheet: Figure 8B- Edu assay
	Edu positive cells			Edu positive cells
Empty Vector 1	0.2138		BNIP3 Vector 1	0.1303
Empty Vector 2	0.1454		BNIP3 Vector 2	0.1282
Empty Vector 3	0.1536		BNIP3 Vector 3	0.1385
Empty Vector 1	0.1411		BNIP3 Vector 1	0.1106
Empty Vector 2	0.1429		BNIP3 Vector 2	0.1027
Empty Vector 3	0.1141		BNIP3 Vector 3	0.1009
Empty Vector 1	0.1683		BNIP3 Vector 1	0.1416
Empty Vector 2	0.1645		BNIP3 Vector 2	0.1342
Empty Vector 3	0.1524		BNIP3 Vector 3	0.1024
